# Supplementary material for: 3-(4-Fluoro­phen­yl)-2-(2-naphth­yloxy)-4-oxo-5-phenyl-4,5-dihydro-3H-pyrrolo[3,2-d]pyrimidine-7-carbonitrile
Source: Acta Crystallogr Sect E Struct Rep Online. 2009 Oct 3;65(Pt 11):o2629. doi: 10.1107/S1600536809039531 (PMC2970989; doi:10.1107/S1600536809039531)
Supplement: Supplementary file 1 [file e-65-o2629-sup1.cif]

##############################################################################
###                                                                        ###
###        Electronic paper (Acta Crystallographica Section E)             ###
###                                                                        ###
##############################################################################
#                                                                            #
# This CIF contains the data in a paper accepted for publication in Acta     #
# Crystallographica Section E. It conforms to the requirements of Notes      #
# for Authors for Section E, and has been peer reviewed under the auspices   #
# of the IUCr Commission on Journals.                                        #
#                                                                            #
# Full details of the Crystallographic Information File format               #
# are given in the paper "The Crystallographic Information File (CIF):       #
# a New Standard Archive File for Crystallography" by S. R. Hall, F. H.      #
# Allen and I. D. Brown [Acta Cryst. (1991), A47, 655-685].                  #
#                                                                            #
# The current version of the core CIF dictionary is obtainable from          #
# ftp://ftp.iucr.org/pub/cif_core.dic. The current version number is 2.4.    #
#                                                                            #
# Software is freely available for graphical display of the structure(s) in  #
# this CIF.  For information consult the CIF home page http://www.iucr.org/  #
# cif/home.html                                                              #
#                                                                            #
# This file may be used for bona fide research purposes within the           #
# scientific community so long as proper attribution is given to the journal # 
# article from which it was obtained.                                        #
#                                                                            #
##############################################################################
                                             
data_I
_audit_creation_method     SHELXL-97
_chemical_name_systematic
;
3-(4-Fluorophenyl)-2-(2-naphthyloxy)-4-oxo-5-phenyl-4,5-dihydro-3<i>H</i>-\
pyrrolo[3,2-<i>d</i>]pyrimidine-7-carbonitrile
;
_chemical_name_common     ?
_chemical_formula_moiety     'C29 H17 F N4 O2'
_chemical_formula_sum     'C29 H17 F N4 O2'
_chemical_formula_iupac     'C29 H17 F N4 O2'
_chemical_formula_weight     472.47
_chemical_melting_point     ?
_symmetry_cell_setting     Triclinic
_symmetry_space_group_name_H-M     'P -1'
_symmetry_space_group_name_Hall     '-P 1'
loop_
    _symmetry_equiv_pos_as_xyz
    'x, y, z'
    '-x, -y, -z'
_cell_length_a     9.8522(16)
_cell_length_b     14.549(2)
_cell_length_c     16.792(3)
_cell_angle_alpha     101.755(3)
_cell_angle_beta     90.840(3)
_cell_angle_gamma     103.789(3)
_cell_volume     2283.5(6)
_cell_formula_units_Z     4
_cell_measurement_reflns_used     2855
_cell_measurement_theta_min     2.13
_cell_measurement_theta_max     23.71
_cell_measurement_temperature     298(2)
_exptl_crystal_description     block
_exptl_crystal_colour     colorless
_exptl_crystal_size_max     0.16
_exptl_crystal_size_mid     0.12
_exptl_crystal_size_min     0.10
_exptl_crystal_density_diffrn     1.374
_exptl_crystal_density_meas     ?
_exptl_crystal_density_method     'not measured'
_exptl_crystal_F_000     976
_exptl_absorpt_coefficient_mu     0.094
_exptl_absorpt_correction_type     multi-scan
_exptl_absorpt_process_details     '(SADABS; Bruker, 2001)'
_exptl_absorpt_correction_T_min     0.9851
_exptl_absorpt_correction_T_max     0.9906
_exptl_special_details
;
;
_diffrn_ambient_temperature     298(2)
_diffrn_radiation_type     MoK\a
_diffrn_radiation_wavelength     0.71073
_diffrn_radiation_source     'fine-focus sealed tube'
_diffrn_radiation_monochromator     graphite
_diffrn_measurement_device_type     'Bruker SMART CCD area-detector'
_diffrn_measurement_method     '\f and \w'
_diffrn_detector_area_resol_mean     ?
_diffrn_reflns_number     14836
_diffrn_reflns_av_R_equivalents     0.0819
_diffrn_reflns_av_sigmaI/netI     0.1051
_diffrn_reflns_theta_min     1.24
_diffrn_reflns_theta_max     26.00
_diffrn_reflns_theta_full     26.00
_diffrn_measured_fraction_theta_max     0.986
_diffrn_measured_fraction_theta_full     0.986
_diffrn_reflns_limit_h_min     -10
_diffrn_reflns_limit_h_max     12
_diffrn_reflns_limit_k_min     -17
_diffrn_reflns_limit_k_max     17
_diffrn_reflns_limit_l_min     -20
_diffrn_reflns_limit_l_max     20
_diffrn_standards_number     ?
_diffrn_standards_interval_count     ?
_diffrn_standards_interval_time     ?
_diffrn_standards_decay_%     ?
_refine_special_details
;
Refinement of <i>F</i>^2^ against ALL reflections. The weighted <i>R</i>-factor
<i>wR</i> and goodness of fit <i>S</i> are based on <i>F</i>^2^, conventional
<i>R</i>-factors <i>R</i> are based on <i>F</i>, with <i>F</i> set to zero for
negative <i>F</i>^2^. The threshold expression of <i>F</i>^2^ >
\s(<i>F</i>^2^) is used only for calculating <i>R</i>-factors(gt) <i>etc</i>.
and is not relevant to the choice of reflections for refinement.
<i>R</i>-factors based on <i>F</i>^2^ are statistically about twice as large
as those based on <i>F</i>, and <i>R</i>- factors based on ALL data will be
even larger.
;
_reflns_number_total     8839
_reflns_number_gt     5302
_reflns_threshold_expression     I>2\s(I)
_refine_ls_structure_factor_coef     Fsqd
_refine_ls_matrix_type     full
_refine_ls_R_factor_all     0.0997
_refine_ls_R_factor_gt     0.0557
_refine_ls_wR_factor_gt     0.1107
_refine_ls_wR_factor_ref     0.1294
_refine_ls_goodness_of_fit_ref     0.928
_refine_ls_restrained_S_all     0.928
_refine_ls_number_reflns     8839
_refine_ls_number_parameters     649
_refine_ls_number_restraints     0
_refine_ls_hydrogen_treatment     constr
_refine_ls_weighting_scheme     calc
_refine_ls_weighting_details
                 'calc w=1/[\s^2^(Fo^2^)+(0.0375P)^2^] where P=(Fo^2^+2Fc^2^)/3'
_atom_sites_solution_hydrogens     geom
_atom_sites_solution_primary     direct
_atom_sites_solution_secondary     difmap
_refine_ls_shift/su_max     0.001
_refine_ls_shift/su_mean     0.000
_refine_diff_density_max     0.220
_refine_diff_density_min     -0.196
_refine_ls_extinction_method     none
_refine_ls_extinction_coef     ?
loop_
    _atom_type_symbol
    _atom_type_description
    _atom_type_scat_dispersion_real
    _atom_type_scat_dispersion_imag
    _atom_type_scat_source
    'C' 'C' 0.0033 0.0016
                         'International Tables Vol C Tables 4.2.6.8 and 6.1.1.4'
    'H' 'H' 0.0000 0.0000
                         'International Tables Vol C Tables 4.2.6.8 and 6.1.1.4'
    'N' 'N' 0.0061 0.0033
                         'International Tables Vol C Tables 4.2.6.8 and 6.1.1.4'
    'O' 'O' 0.0106 0.0060
                         'International Tables Vol C Tables 4.2.6.8 and 6.1.1.4'
    'F' 'F' 0.0171 0.0103
                         'International Tables Vol C Tables 4.2.6.8 and 6.1.1.4'
_computing_data_collection     'SMART (Bruker, 2001)'
_computing_cell_refinement     'SAINT-Plus (Bruker, 2001)'
_computing_data_reduction     'SAINT-Plus (Bruker, 2001)'
_computing_structure_solution     'SHELXS97 (Sheldrick, 2008)'
_computing_structure_refinement     'SHELXL97 (Sheldrick, 2008)'
_computing_molecular_graphics     'PLATON (Spek, 2009)'
_computing_publication_material     'SHELXL97 (Sheldrick, 2008)'
loop_
    _atom_site_type_symbol
    _atom_site_label
    _atom_site_fract_x
    _atom_site_fract_y
    _atom_site_fract_z
    _atom_site_U_iso_or_equiv
    _atom_site_adp_type
    _atom_site_calc_flag
    _atom_site_refinement_flags
    _atom_site_occupancy
    _atom_site_disorder_assembly
    _atom_site_disorder_group
    C C1 0.6132(3) 0.62617(17) 0.92978(14) 0.0490(6) Uani d . 1 . .
    H H1 0.5394 0.5829 0.9466 0.059 Uiso calc R 1 . .
    C C2 0.5894(3) 0.67826(17) 0.87454(15) 0.0498(6) Uani d . 1 . .
    H H2 0.4987 0.6690 0.8527 0.060 Uiso calc R 1 . .
    C C3 0.6992(3) 0.74576(16) 0.84978(14) 0.0423(6) Uani d . 1 . .
    C C4 0.6778(3) 0.80169(19) 0.79335(15) 0.0591(7) Uani d . 1 . .
    H H4 0.5879 0.7940 0.7709 0.071 Uiso calc R 1 . .
    C C5 0.7866(3) 0.8665(2) 0.77143(16) 0.0661(8) Uani d . 1 . .
    H H5 0.7702 0.9026 0.7342 0.079 Uiso calc R 1 . .
    C C6 0.9217(3) 0.8795(2) 0.80395(17) 0.0680(8) Uani d . 1 . .
    H H6 0.9950 0.9246 0.7887 0.082 Uiso calc R 1 . .
    C C7 0.9477(3) 0.82632(18) 0.85846(15) 0.0557(7) Uani d . 1 . .
    H H7 1.0387 0.8350 0.8796 0.067 Uiso calc R 1 . .
    C C8 0.8371(3) 0.75842(16) 0.88259(13) 0.0415(6) Uani d . 1 . .
    C C9 0.8599(2) 0.70201(16) 0.93887(13) 0.0425(6) Uani d . 1 . .
    H H9 0.9499 0.7085 0.9606 0.051 Uiso calc R 1 . .
    C C10 0.7502(3) 0.63887(16) 0.96067(13) 0.0411(6) Uani d . 1 . .
    C C11 0.7475(2) 0.49336(16) 1.00458(14) 0.0389(6) Uani d . 1 . .
    C C12 0.7632(2) 0.35673(16) 1.06705(14) 0.0387(6) Uani d . 1 . .
    C C13 0.7014(2) 0.30076(15) 0.98939(13) 0.0355(5) Uani d . 1 . .
    C C14 0.6725(2) 0.34463(15) 0.92770(13) 0.0360(5) Uani d . 1 . .
    C C15 0.6130(2) 0.18391(17) 0.88114(13) 0.0437(6) Uani d . 1 . .
    H H15 0.5804 0.1229 0.8475 0.052 Uiso calc R 1 . .
    C C16 0.6166(2) 0.27031(16) 0.85905(13) 0.0397(6) Uani d . 1 . .
    C C17 0.5731(3) 0.28410(17) 0.78179(15) 0.0459(6) Uani d . 1 . .
    C C18 0.6789(2) 0.12700(16) 1.00212(14) 0.0407(6) Uani d . 1 . .
    C C19 0.7474(3) 0.05891(18) 0.96680(16) 0.0558(7) Uani d . 1 . .
    H H19 0.7841 0.0609 0.9163 0.067 Uiso calc R 1 . .
    C C20 0.7614(3) -0.0126(2) 1.0067(2) 0.0724(9) Uani d . 1 . .
    H H20 0.8070 -0.0594 0.9830 0.087 Uiso calc R 1 . .
    C C21 0.7080(3) -0.0144(2) 1.0813(2) 0.0742(9) Uani d . 1 . .
    H H21 0.7176 -0.0627 1.1082 0.089 Uiso calc R 1 . .
    C C22 0.6406(3) 0.0541(2) 1.11643(16) 0.0663(8) Uani d . 1 . .
    H H22 0.6061 0.0529 1.1676 0.080 Uiso calc R 1 . .
    C C23 0.6239(3) 0.12471(17) 1.07634(14) 0.0542(7) Uani d . 1 . .
    H H23 0.5758 0.1703 1.0994 0.065 Uiso calc R 1 . .
    C C24 0.8394(3) 0.52226(15) 1.14719(13) 0.0378(5) Uani d . 1 . .
    C C25 0.9802(3) 0.54426(17) 1.16563(15) 0.0512(7) Uani d . 1 . .
    H H25 1.0385 0.5196 1.1285 0.061 Uiso calc R 1 . .
    C C26 1.0361(3) 0.60350(19) 1.23994(17) 0.0600(7) Uani d . 1 . .
    H H26 1.1319 0.6192 1.2535 0.072 Uiso calc R 1 . .
    C C27 0.9470(3) 0.63836(17) 1.29277(15) 0.0546(7) Uani d . 1 . .
    C C28 0.8073(3) 0.61833(17) 1.27538(15) 0.0532(7) Uani d . 1 . .
    H H28 0.7498 0.6440 1.3125 0.064 Uiso calc R 1 . .
    C C29 0.7516(3) 0.55902(16) 1.20148(14) 0.0456(6) Uani d . 1 . .
    H H29 0.6557 0.5439 1.1883 0.055 Uiso calc R 1 . .
    C C30 0.6220(3) 0.69583(19) 0.48011(16) 0.0573(7) Uani d . 1 . .
    H H30 0.5594 0.7010 0.4403 0.069 Uiso calc R 1 . .
    C C31 0.5805(3) 0.63259(19) 0.52901(16) 0.0596(7) Uani d . 1 . .
    H H31 0.4890 0.5947 0.5229 0.072 Uiso calc R 1 . .
    C C32 0.6745(3) 0.62370(17) 0.58909(14) 0.0463(6) Uani d . 1 . .
    C C33 0.6349(3) 0.55678(19) 0.64114(17) 0.0669(8) Uani d . 1 . .
    H H33 0.5437 0.5186 0.6369 0.080 Uiso calc R 1 . .
    C C34 0.7312(4) 0.5489(2) 0.69714(17) 0.0720(9) Uani d . 1 . .
    H H34 0.7052 0.5055 0.7312 0.086 Uiso calc R 1 . .
    C C35 0.8680(4) 0.6056(2) 0.70342(17) 0.0748(9) Uani d . 1 . .
    H H35 0.9328 0.5989 0.7414 0.090 Uiso calc R 1 . .
    C C36 0.9086(3) 0.6701(2) 0.65539(15) 0.0631(8) Uani d . 1 . .
    H H36 1.0002 0.7079 0.6610 0.076 Uiso calc R 1 . .
    C C37 0.8132(3) 0.68024(16) 0.59734(14) 0.0431(6) Uani d . 1 . .
    C C38 0.8538(3) 0.74723(17) 0.54546(14) 0.0486(6) Uani d . 1 . .
    H H38 0.9445 0.7862 0.5503 0.058 Uiso calc R 1 . .
    C C39 0.7584(3) 0.75314(17) 0.48932(14) 0.0448(6) Uani d . 1 . .
    C C40 0.7721(2) 0.90035(16) 0.44752(14) 0.0399(6) Uani d . 1 . .
    C C41 0.6952(2) 1.02363(15) 0.51638(12) 0.0353(5) Uani d . 1 . .
    C C42 0.7355(2) 1.07974(15) 0.45980(13) 0.0359(5) Uani d . 1 . .
    C C43 0.8047(2) 1.04576(16) 0.38944(14) 0.0409(6) Uani d . 1 . .
    C C44 0.6360(2) 1.07937(16) 0.57945(13) 0.0383(6) Uani d . 1 . .
    C C45 0.6438(2) 1.16720(17) 0.55851(13) 0.0440(6) Uani d . 1 . .
    H H45 0.6127 1.2181 0.5892 0.053 Uiso calc R 1 . .
    C C46 0.5761(2) 1.05029(17) 0.64986(14) 0.0430(6) Uani d . 1 . .
    C C47 0.7274(2) 1.25012(17) 0.44751(14) 0.0425(6) Uani d . 1 . .
    C C48 0.7886(3) 1.34087(17) 0.49336(16) 0.0539(7) Uani d . 1 . .
    H H48 0.8155 1.3489 0.5482 0.065 Uiso calc R 1 . .
    C C49 0.8099(3) 1.41970(19) 0.4573(2) 0.0702(9) Uani d . 1 . .
    H H49 0.8496 1.4815 0.4880 0.084 Uiso calc R 1 . .
    C C50 0.7721(3) 1.4067(2) 0.3757(2) 0.0780(10) Uani d . 1 . .
    H H50 0.7883 1.4597 0.3511 0.094 Uiso calc R 1 . .
    C C51 0.7108(3) 1.3161(2) 0.33079(18) 0.0715(9) Uani d . 1 . .
    H H51 0.6853 1.3080 0.2758 0.086 Uiso calc R 1 . .
    C C52 0.6866(3) 1.23672(19) 0.36637(15) 0.0554(7) Uani d . 1 . .
    H H52 0.6436 1.1753 0.3361 0.067 Uiso calc R 1 . .
    C C53 0.8782(2) 0.90428(15) 0.31605(13) 0.0363(5) Uani d . 1 . .
    C C54 0.7934(3) 0.85468(17) 0.24827(14) 0.0475(6) Uani d . 1 . .
    H H54 0.6977 0.8507 0.2478 0.057 Uiso calc R 1 . .
    C C55 0.8494(3) 0.81039(17) 0.18027(14) 0.0494(6) Uani d . 1 . .
    H H55 0.7927 0.7759 0.1339 0.059 Uiso calc R 1 . .
    C C56 0.9890(3) 0.81875(17) 0.18328(14) 0.0440(6) Uani d . 1 . .
    C C57 1.0759(3) 0.86866(19) 0.24921(15) 0.0582(7) Uani d . 1 . .
    H H57 1.1718 0.8736 0.2487 0.070 Uiso calc R 1 . .
    C C58 1.0190(3) 0.91202(19) 0.31723(14) 0.0528(7) Uani d . 1 . .
    H H58 1.0762 0.9462 0.3635 0.063 Uiso calc R 1 . .
    F F1 1.00295(19) 0.69609(12) 1.36557(9) 0.0862(5) Uani d . 1 . .
    F F2 1.04529(16) 0.77395(11) 0.11711(8) 0.0686(4) Uani d . 1 . .
    N N1 0.6958(2) 0.44287(13) 0.93398(11) 0.0402(5) Uani d . 1 . .
    N N2 0.78044(19) 0.45772(12) 1.07043(10) 0.0375(5) Uani d . 1 . .
    N N3 0.66453(19) 0.20168(13) 0.95990(11) 0.0403(5) Uani d . 1 . .
    N N4 0.5398(3) 0.29764(17) 0.72066(13) 0.0658(7) Uani d . 1 . .
    N N5 0.71351(19) 0.93223(13) 0.51206(11) 0.0401(5) Uani d . 1 . .
    N N6 0.81678(19) 0.94956(13) 0.38718(10) 0.0386(5) Uani d . 1 . .
    N N7 0.7039(2) 1.16818(13) 0.48610(11) 0.0418(5) Uani d . 1 . .
    N N8 0.5282(2) 1.02686(16) 0.70593(12) 0.0638(7) Uani d . 1 . .
    O O1 0.77772(18) 0.59064(11) 1.02224(9) 0.0511(4) Uani d . 1 . .
    O O2 0.79870(18) 0.32927(11) 1.12612(9) 0.0526(5) Uani d . 1 . .
    O O3 0.80000(19) 0.81309(12) 0.43311(9) 0.0562(5) Uani d . 1 . .
    O O4 0.85016(19) 1.08711(12) 0.33598(10) 0.0592(5) Uani d . 1 . .
loop_
    _atom_site_aniso_label
    _atom_site_aniso_U_11
    _atom_site_aniso_U_22
    _atom_site_aniso_U_33
    _atom_site_aniso_U_12
    _atom_site_aniso_U_13
    _atom_site_aniso_U_23
    C1 0.0468(16) 0.0467(15) 0.0597(17) 0.0125(12) 0.0161(13) 0.0236(13)
    C2 0.0431(15) 0.0522(16) 0.0632(17) 0.0209(12) 0.0056(13) 0.0218(14)
    C3 0.0512(16) 0.0401(14) 0.0428(14) 0.0196(12) 0.0125(12) 0.0148(11)
    C4 0.0720(19) 0.0639(18) 0.0542(17) 0.0303(15) 0.0083(15) 0.0253(14)
    C5 0.089(2) 0.0643(19) 0.0574(18) 0.0242(17) 0.0155(17) 0.0354(15)
    C6 0.082(2) 0.0605(18) 0.066(2) 0.0102(16) 0.0277(17) 0.0307(16)
    C7 0.0564(17) 0.0529(16) 0.0573(17) 0.0063(13) 0.0110(13) 0.0187(14)
    C8 0.0521(16) 0.0382(13) 0.0359(13) 0.0129(11) 0.0108(12) 0.0092(11)
    C9 0.0462(15) 0.0412(14) 0.0426(14) 0.0142(12) -0.0002(11) 0.0108(11)
    C10 0.0607(17) 0.0332(13) 0.0354(13) 0.0178(12) 0.0058(12) 0.0130(11)
    C11 0.0498(15) 0.0317(13) 0.0389(14) 0.0122(11) 0.0104(12) 0.0129(11)
    C12 0.0433(14) 0.0375(13) 0.0398(14) 0.0118(11) 0.0120(11) 0.0156(11)
    C13 0.0444(14) 0.0321(12) 0.0335(13) 0.0139(10) 0.0095(11) 0.0095(10)
    C14 0.0421(14) 0.0341(13) 0.0347(13) 0.0123(10) 0.0093(11) 0.0098(11)
    C15 0.0567(16) 0.0386(14) 0.0337(14) 0.0103(12) 0.0058(12) 0.0045(11)
    C16 0.0490(15) 0.0408(14) 0.0312(13) 0.0140(11) 0.0033(11) 0.0088(11)
    C17 0.0528(16) 0.0426(15) 0.0413(15) 0.0108(12) 0.0064(13) 0.0075(12)
    C18 0.0509(15) 0.0311(13) 0.0422(14) 0.0113(11) 0.0041(12) 0.0112(11)
    C19 0.0741(19) 0.0441(15) 0.0544(16) 0.0224(14) 0.0172(14) 0.0127(13)
    C20 0.087(2) 0.0472(17) 0.093(2) 0.0297(16) 0.0126(19) 0.0214(17)
    C21 0.093(2) 0.0516(18) 0.086(2) 0.0143(17) -0.0049(19) 0.0391(17)
    C22 0.093(2) 0.0533(18) 0.0549(18) 0.0081(16) 0.0102(16) 0.0266(15)
    C23 0.0732(19) 0.0423(15) 0.0527(16) 0.0175(13) 0.0202(14) 0.0181(13)
    C24 0.0497(15) 0.0302(12) 0.0365(13) 0.0113(11) 0.0033(12) 0.0126(11)
    C25 0.0485(17) 0.0499(15) 0.0562(17) 0.0164(13) 0.0072(13) 0.0081(13)
    C26 0.0545(17) 0.0563(17) 0.069(2) 0.0145(14) -0.0126(15) 0.0141(15)
    C27 0.084(2) 0.0390(15) 0.0442(16) 0.0216(15) -0.0121(16) 0.0091(13)
    C28 0.074(2) 0.0480(16) 0.0422(16) 0.0254(14) 0.0077(14) 0.0091(13)
    C29 0.0507(15) 0.0458(15) 0.0447(15) 0.0185(12) 0.0055(13) 0.0116(12)
    C30 0.0614(19) 0.0623(18) 0.0586(17) 0.0276(15) 0.0073(14) 0.0220(15)
    C31 0.0504(17) 0.0607(18) 0.0686(19) 0.0126(14) 0.0064(15) 0.0169(15)
    C32 0.0577(17) 0.0413(14) 0.0444(15) 0.0194(13) 0.0098(13) 0.0104(12)
    C33 0.086(2) 0.0537(17) 0.0650(19) 0.0168(16) 0.0207(17) 0.0217(15)
    C34 0.114(3) 0.0609(19) 0.060(2) 0.036(2) 0.030(2) 0.0369(16)
    C35 0.105(3) 0.076(2) 0.062(2) 0.043(2) 0.0090(18) 0.0303(17)
    C36 0.072(2) 0.0658(19) 0.0578(18) 0.0257(16) 0.0009(15) 0.0180(15)
    C37 0.0544(16) 0.0411(14) 0.0395(14) 0.0206(12) 0.0021(12) 0.0111(11)
    C38 0.0579(17) 0.0432(14) 0.0488(16) 0.0176(12) 0.0097(13) 0.0125(12)
    C39 0.0640(18) 0.0391(14) 0.0416(14) 0.0259(13) 0.0164(13) 0.0151(12)
    C40 0.0511(15) 0.0372(14) 0.0368(13) 0.0152(11) 0.0069(12) 0.0149(11)
    C41 0.0410(13) 0.0364(13) 0.0303(12) 0.0118(11) 0.0002(10) 0.0086(10)
    C42 0.0454(14) 0.0341(13) 0.0330(12) 0.0153(11) 0.0085(11) 0.0115(10)
    C43 0.0485(15) 0.0407(14) 0.0386(14) 0.0143(11) 0.0097(12) 0.0158(11)
    C44 0.0443(14) 0.0432(14) 0.0312(13) 0.0147(11) 0.0052(11) 0.0117(11)
    C45 0.0515(15) 0.0475(15) 0.0375(14) 0.0212(12) 0.0078(12) 0.0081(11)
    C46 0.0481(15) 0.0458(14) 0.0355(14) 0.0143(12) 0.0039(12) 0.0060(12)
    C47 0.0462(15) 0.0423(14) 0.0463(15) 0.0168(11) 0.0061(12) 0.0188(12)
    C48 0.0582(17) 0.0429(16) 0.0646(17) 0.0188(13) 0.0005(14) 0.0131(14)
    C49 0.0590(19) 0.0391(16) 0.115(3) 0.0128(13) 0.0037(18) 0.0214(17)
    C50 0.069(2) 0.071(2) 0.117(3) 0.0235(18) 0.018(2) 0.063(2)
    C51 0.074(2) 0.087(2) 0.072(2) 0.0259(18) 0.0074(17) 0.0509(19)
    C52 0.0633(18) 0.0545(16) 0.0531(17) 0.0146(14) 0.0022(14) 0.0219(14)
    C53 0.0438(15) 0.0353(13) 0.0332(13) 0.0119(11) 0.0076(11) 0.0121(10)
    C54 0.0414(14) 0.0525(15) 0.0488(15) 0.0128(12) 0.0048(13) 0.0093(13)
    C55 0.0559(17) 0.0500(15) 0.0382(14) 0.0105(13) -0.0016(13) 0.0033(12)
    C56 0.0556(17) 0.0419(14) 0.0384(14) 0.0172(12) 0.0152(13) 0.0102(12)
    C57 0.0430(16) 0.079(2) 0.0510(17) 0.0196(14) 0.0053(14) 0.0048(15)
    C58 0.0479(17) 0.0681(18) 0.0380(15) 0.0143(13) -0.0021(12) 0.0016(13)
    F1 0.1202(15) 0.0762(11) 0.0562(10) 0.0345(10) -0.0334(10) -0.0087(9)
    F2 0.0802(11) 0.0779(11) 0.0503(9) 0.0310(9) 0.0238(8) 0.0049(8)
    N1 0.0551(13) 0.0349(11) 0.0331(11) 0.0134(9) 0.0049(9) 0.0099(9)
    N2 0.0507(12) 0.0346(11) 0.0310(11) 0.0141(9) 0.0063(9) 0.0112(9)
    N3 0.0518(12) 0.0355(11) 0.0366(11) 0.0123(9) 0.0088(9) 0.0120(9)
    N4 0.0884(18) 0.0704(16) 0.0422(13) 0.0212(13) -0.0010(13) 0.0186(12)
    N5 0.0531(13) 0.0403(11) 0.0334(11) 0.0188(9) 0.0093(10) 0.0141(9)
    N6 0.0506(12) 0.0379(11) 0.0330(11) 0.0172(9) 0.0100(9) 0.0130(9)
    N7 0.0557(13) 0.0379(11) 0.0382(11) 0.0184(10) 0.0088(10) 0.0137(9)
    N8 0.0809(17) 0.0674(15) 0.0411(13) 0.0101(13) 0.0171(12) 0.0155(12)
    O1 0.0797(13) 0.0349(9) 0.0416(10) 0.0162(9) -0.0006(9) 0.0129(8)
    O2 0.0777(13) 0.0433(10) 0.0414(10) 0.0175(9) -0.0042(9) 0.0167(8)
    O3 0.0910(14) 0.0457(10) 0.0494(10) 0.0374(10) 0.0275(10) 0.0240(8)
    O4 0.0870(14) 0.0508(11) 0.0529(11) 0.0271(10) 0.0350(10) 0.0267(9)
_geom_special_details
;
All e.s.d.'s (except the e.s.d. in the dihedral angle between two l.s. planes)
are estimated using the full covariance matrix. The cell e.s.d.'s are taken
into account individually in the estimation of e.s.d.'s in distances, angles
and torsion angles; correlations between e.s.d.'s in cell parameters are only
used when they are defined by crystal symmetry. An approximate (isotropic)
treatment of cell e.s.d.'s is used for estimating e.s.d.'s involving l.s.
planes.
;
loop_
    _geom_bond_atom_site_label_1
    _geom_bond_atom_site_label_2
    _geom_bond_site_symmetry_2
    _geom_bond_distance
    _geom_bond_publ_flag
    C1 C2 . 1.362(3) ?
    C1 C10 . 1.396(3) ?
    C1 H1 . 0.9300 ?
    C2 C3 . 1.407(3) ?
    C2 H2 . 0.9300 ?
    C3 C4 . 1.412(3) ?
    C3 C8 . 1.414(3) ?
    C4 C5 . 1.358(4) ?
    C4 H4 . 0.9300 ?
    C5 C6 . 1.387(4) ?
    C5 H5 . 0.9300 ?
    C6 C7 . 1.371(3) ?
    C6 H6 . 0.9300 ?
    C7 C8 . 1.411(3) ?
    C7 H7 . 0.9300 ?
    C8 C9 . 1.420(3) ?
    C9 C10 . 1.349(3) ?
    C9 H9 . 0.9300 ?
    C10 O1 . 1.419(2) ?
    C11 N1 . 1.286(3) ?
    C11 O1 . 1.344(2) ?
    C11 N2 . 1.378(3) ?
    C12 O2 . 1.218(2) ?
    C12 N2 . 1.427(3) ?
    C12 C13 . 1.429(3) ?
    C13 C14 . 1.382(3) ?
    C13 N3 . 1.382(3) ?
    C14 N1 . 1.374(3) ?
    C14 C16 . 1.411(3) ?
    C15 N3 . 1.361(3) ?
    C15 C16 . 1.374(3) ?
    C15 H15 . 0.9300 ?
    C16 C17 . 1.427(3) ?
    C17 N4 . 1.142(3) ?
    C18 C23 . 1.370(3) ?
    C18 C19 . 1.371(3) ?
    C18 N3 . 1.445(3) ?
    C19 C20 . 1.378(3) ?
    C19 H19 . 0.9300 ?
    C20 C21 . 1.368(4) ?
    C20 H20 . 0.9300 ?
    C21 C22 . 1.367(4) ?
    C21 H21 . 0.9300 ?
    C22 C23 . 1.377(3) ?
    C22 H22 . 0.9300 ?
    C23 H23 . 0.9300 ?
    C24 C25 . 1.363(3) ?
    C24 C29 . 1.382(3) ?
    C24 N2 . 1.451(3) ?
    C25 C26 . 1.385(3) ?
    C25 H25 . 0.9300 ?
    C26 C27 . 1.366(4) ?
    C26 H26 . 0.9300 ?
    C27 C28 . 1.352(4) ?
    C27 F1 . 1.358(3) ?
    C28 C29 . 1.380(3) ?
    C28 H28 . 0.9300 ?
    C29 H29 . 0.9300 ?
    C30 C31 . 1.352(3) ?
    C30 C39 . 1.390(3) ?
    C30 H30 . 0.9300 ?
    C31 C32 . 1.406(3) ?
    C31 H31 . 0.9300 ?
    C32 C37 . 1.405(3) ?
    C32 C33 . 1.428(3) ?
    C33 C34 . 1.366(4) ?
    C33 H33 . 0.9300 ?
    C34 C35 . 1.392(4) ?
    C34 H34 . 0.9300 ?
    C35 C36 . 1.354(4) ?
    C35 H35 . 0.9300 ?
    C36 C37 . 1.397(3) ?
    C36 H36 . 0.9300 ?
    C37 C38 . 1.428(3) ?
    C38 C39 . 1.351(3) ?
    C38 H38 . 0.9300 ?
    C39 O3 . 1.413(3) ?
    C40 N5 . 1.290(3) ?
    C40 O3 . 1.338(3) ?
    C40 N6 . 1.376(3) ?
    C41 N5 . 1.372(3) ?
    C41 C42 . 1.378(3) ?
    C41 C44 . 1.419(3) ?
    C42 N7 . 1.383(3) ?
    C42 C43 . 1.432(3) ?
    C43 O4 . 1.213(2) ?
    C43 N6 . 1.425(3) ?
    C44 C45 . 1.378(3) ?
    C44 C46 . 1.425(3) ?
    C45 N7 . 1.361(3) ?
    C45 H45 . 0.9300 ?
    C46 N8 . 1.137(3) ?
    C47 C48 . 1.376(3) ?
    C47 C52 . 1.376(3) ?
    C47 N7 . 1.443(3) ?
    C48 C49 . 1.378(3) ?
    C48 H48 . 0.9300 ?
    C49 C50 . 1.377(4) ?
    C49 H49 . 0.9300 ?
    C50 C51 . 1.368(4) ?
    C50 H50 . 0.9300 ?
    C51 C52 . 1.379(3) ?
    C51 H51 . 0.9300 ?
    C52 H52 . 0.9300 ?
    C53 C58 . 1.363(3) ?
    C53 C54 . 1.366(3) ?
    C53 N6 . 1.455(3) ?
    C54 C55 . 1.383(3) ?
    C54 H54 . 0.9300 ?
    C55 C56 . 1.351(3) ?
    C55 H55 . 0.9300 ?
    C56 C57 . 1.355(3) ?
    C56 F2 . 1.365(2) ?
    C57 C58 . 1.383(3) ?
    C57 H57 . 0.9300 ?
    C58 H58 . 0.9300 ?
loop_
    _geom_angle_atom_site_label_1
    _geom_angle_atom_site_label_2
    _geom_angle_atom_site_label_3
    _geom_angle_site_symmetry_1
    _geom_angle_site_symmetry_3
    _geom_angle
    _geom_angle_publ_flag
    C2 C1 C10 . . 118.8(2) ?
    C2 C1 H1 . . 120.6 ?
    C10 C1 H1 . . 120.6 ?
    C1 C2 C3 . . 121.4(2) ?
    C1 C2 H2 . . 119.3 ?
    C3 C2 H2 . . 119.3 ?
    C2 C3 C4 . . 122.8(2) ?
    C2 C3 C8 . . 118.9(2) ?
    C4 C3 C8 . . 118.4(2) ?
    C5 C4 C3 . . 120.9(3) ?
    C5 C4 H4 . . 119.5 ?
    C3 C4 H4 . . 119.5 ?
    C4 C5 C6 . . 120.8(3) ?
    C4 C5 H5 . . 119.6 ?
    C6 C5 H5 . . 119.6 ?
    C7 C6 C5 . . 120.3(3) ?
    C7 C6 H6 . . 119.8 ?
    C5 C6 H6 . . 119.8 ?
    C6 C7 C8 . . 120.3(3) ?
    C6 C7 H7 . . 119.8 ?
    C8 C7 H7 . . 119.8 ?
    C7 C8 C3 . . 119.2(2) ?
    C7 C8 C9 . . 122.0(2) ?
    C3 C8 C9 . . 118.8(2) ?
    C10 C9 C8 . . 119.6(2) ?
    C10 C9 H9 . . 120.2 ?
    C8 C9 H9 . . 120.2 ?
    C9 C10 C1 . . 122.5(2) ?
    C9 C10 O1 . . 117.0(2) ?
    C1 C10 O1 . . 120.3(2) ?
    N1 C11 O1 . . 122.4(2) ?
    N1 C11 N2 . . 126.2(2) ?
    O1 C11 N2 . . 111.41(19) ?
    O2 C12 N2 . . 120.1(2) ?
    O2 C12 C13 . . 129.1(2) ?
    N2 C12 C13 . . 110.78(19) ?
    C14 C13 N3 . . 108.11(19) ?
    C14 C13 C12 . . 121.3(2) ?
    N3 C13 C12 . . 130.6(2) ?
    N1 C14 C13 . . 125.1(2) ?
    N1 C14 C16 . . 127.6(2) ?
    C13 C14 C16 . . 107.3(2) ?
    N3 C15 C16 . . 109.3(2) ?
    N3 C15 H15 . . 125.3 ?
    C16 C15 H15 . . 125.3 ?
    C15 C16 C14 . . 106.97(19) ?
    C15 C16 C17 . . 127.4(2) ?
    C14 C16 C17 . . 125.7(2) ?
    N4 C17 C16 . . 178.2(3) ?
    C23 C18 C19 . . 120.9(2) ?
    C23 C18 N3 . . 119.9(2) ?
    C19 C18 N3 . . 119.2(2) ?
    C18 C19 C20 . . 119.5(2) ?
    C18 C19 H19 . . 120.2 ?
    C20 C19 H19 . . 120.2 ?
    C21 C20 C19 . . 119.8(3) ?
    C21 C20 H20 . . 120.1 ?
    C19 C20 H20 . . 120.1 ?
    C22 C21 C20 . . 120.4(3) ?
    C22 C21 H21 . . 119.8 ?
    C20 C21 H21 . . 119.8 ?
    C21 C22 C23 . . 120.2(3) ?
    C21 C22 H22 . . 119.9 ?
    C23 C22 H22 . . 119.9 ?
    C18 C23 C22 . . 119.2(2) ?
    C18 C23 H23 . . 120.4 ?
    C22 C23 H23 . . 120.4 ?
    C25 C24 C29 . . 120.8(2) ?
    C25 C24 N2 . . 119.7(2) ?
    C29 C24 N2 . . 119.5(2) ?
    C24 C25 C26 . . 119.7(2) ?
    C24 C25 H25 . . 120.2 ?
    C26 C25 H25 . . 120.2 ?
    C27 C26 C25 . . 118.4(3) ?
    C27 C26 H26 . . 120.8 ?
    C25 C26 H26 . . 120.8 ?
    C28 C27 F1 . . 119.3(3) ?
    C28 C27 C26 . . 122.9(2) ?
    F1 C27 C26 . . 117.8(3) ?
    C27 C28 C29 . . 118.7(2) ?
    C27 C28 H28 . . 120.7 ?
    C29 C28 H28 . . 120.7 ?
    C28 C29 C24 . . 119.5(2) ?
    C28 C29 H29 . . 120.2 ?
    C24 C29 H29 . . 120.2 ?
    C31 C30 C39 . . 120.0(3) ?
    C31 C30 H30 . . 120.0 ?
    C39 C30 H30 . . 120.0 ?
    C30 C31 C32 . . 120.5(3) ?
    C30 C31 H31 . . 119.7 ?
    C32 C31 H31 . . 119.7 ?
    C37 C32 C31 . . 119.5(2) ?
    C37 C32 C33 . . 118.4(2) ?
    C31 C32 C33 . . 122.1(3) ?
    C34 C33 C32 . . 119.9(3) ?
    C34 C33 H33 . . 120.0 ?
    C32 C33 H33 . . 120.0 ?
    C33 C34 C35 . . 120.2(3) ?
    C33 C34 H34 . . 119.9 ?
    C35 C34 H34 . . 119.9 ?
    C36 C35 C34 . . 121.3(3) ?
    C36 C35 H35 . . 119.4 ?
    C34 C35 H35 . . 119.4 ?
    C35 C36 C37 . . 120.1(3) ?
    C35 C36 H36 . . 119.9 ?
    C37 C36 H36 . . 119.9 ?
    C36 C37 C32 . . 120.0(2) ?
    C36 C37 C38 . . 121.2(2) ?
    C32 C37 C38 . . 118.8(2) ?
    C39 C38 C37 . . 119.0(2) ?
    C39 C38 H38 . . 120.5 ?
    C37 C38 H38 . . 120.5 ?
    C38 C39 C30 . . 122.2(2) ?
    C38 C39 O3 . . 119.6(2) ?
    C30 C39 O3 . . 118.0(2) ?
    N5 C40 O3 . . 122.2(2) ?
    N5 C40 N6 . . 126.2(2) ?
    O3 C40 N6 . . 111.60(19) ?
    N5 C41 C42 . . 125.5(2) ?
    N5 C41 C44 . . 127.5(2) ?
    C42 C41 C44 . . 107.03(19) ?
    C41 C42 N7 . . 108.81(18) ?
    C41 C42 C43 . . 121.1(2) ?
    N7 C42 C43 . . 129.97(19) ?
    O4 C43 N6 . . 120.3(2) ?
    O4 C43 C42 . . 129.0(2) ?
    N6 C43 C42 . . 110.68(18) ?
    C45 C44 C41 . . 106.64(19) ?
    C45 C44 C46 . . 126.1(2) ?
    C41 C44 C46 . . 127.2(2) ?
    N7 C45 C44 . . 109.7(2) ?
    N7 C45 H45 . . 125.1 ?
    C44 C45 H45 . . 125.1 ?
    N8 C46 C44 . . 179.8(3) ?
    C48 C47 C52 . . 121.2(2) ?
    C48 C47 N7 . . 118.9(2) ?
    C52 C47 N7 . . 119.8(2) ?
    C47 C48 C49 . . 119.4(3) ?
    C47 C48 H48 . . 120.3 ?
    C49 C48 H48 . . 120.3 ?
    C50 C49 C48 . . 119.8(3) ?
    C50 C49 H49 . . 120.1 ?
    C48 C49 H49 . . 120.1 ?
    C51 C50 C49 . . 120.3(3) ?
    C51 C50 H50 . . 119.8 ?
    C49 C50 H50 . . 119.8 ?
    C50 C51 C52 . . 120.5(3) ?
    C50 C51 H51 . . 119.7 ?
    C52 C51 H51 . . 119.7 ?
    C47 C52 C51 . . 118.8(3) ?
    C47 C52 H52 . . 120.6 ?
    C51 C52 H52 . . 120.6 ?
    C58 C53 C54 . . 120.7(2) ?
    C58 C53 N6 . . 120.2(2) ?
    C54 C53 N6 . . 119.2(2) ?
    C53 C54 C55 . . 120.1(2) ?
    C53 C54 H54 . . 119.9 ?
    C55 C54 H54 . . 119.9 ?
    C56 C55 C54 . . 118.0(2) ?
    C56 C55 H55 . . 121.0 ?
    C54 C55 H55 . . 121.0 ?
    C55 C56 C57 . . 123.2(2) ?
    C55 C56 F2 . . 118.6(2) ?
    C57 C56 F2 . . 118.2(2) ?
    C56 C57 C58 . . 118.5(2) ?
    C56 C57 H57 . . 120.8 ?
    C58 C57 H57 . . 120.8 ?
    C53 C58 C57 . . 119.6(2) ?
    C53 C58 H58 . . 120.2 ?
    C57 C58 H58 . . 120.2 ?
    C11 N1 C14 . . 113.77(18) ?
    C11 N2 C12 . . 122.77(19) ?
    C11 N2 C24 . . 121.16(18) ?
    C12 N2 C24 . . 116.04(17) ?
    C15 N3 C13 . . 108.28(18) ?
    C15 N3 C18 . . 123.98(18) ?
    C13 N3 C18 . . 127.73(19) ?
    C40 N5 C41 . . 113.49(19) ?
    C40 N6 C43 . . 122.93(18) ?
    C40 N6 C53 . . 120.83(18) ?
    C43 N6 C53 . . 116.23(17) ?
    C45 N7 C42 . . 107.81(18) ?
    C45 N7 C47 . . 123.35(19) ?
    C42 N7 C47 . . 128.84(18) ?
    C11 O1 C10 . . 118.48(17) ?
    C40 O3 C39 . . 118.28(17) ?
loop_
    _geom_torsion_atom_site_label_1
    _geom_torsion_atom_site_label_2
    _geom_torsion_atom_site_label_3
    _geom_torsion_atom_site_label_4
    _geom_torsion_site_symmetry_1
    _geom_torsion_site_symmetry_2
    _geom_torsion_site_symmetry_3
    _geom_torsion_site_symmetry_4
    _geom_torsion
    _geom_torsion_publ_flag
    C10 C1 C2 C3 . . . . -1.5(4) ?
    C1 C2 C3 C4 . . . . -179.2(2) ?
    C1 C2 C3 C8 . . . . 0.8(3) ?
    C2 C3 C4 C5 . . . . 179.6(2) ?
    C8 C3 C4 C5 . . . . -0.4(4) ?
    C3 C4 C5 C6 . . . . 0.0(4) ?
    C4 C5 C6 C7 . . . . 0.5(4) ?
    C5 C6 C7 C8 . . . . -0.6(4) ?
    C6 C7 C8 C3 . . . . 0.1(4) ?
    C6 C7 C8 C9 . . . . 180.0(2) ?
    C2 C3 C8 C7 . . . . -179.6(2) ?
    C4 C3 C8 C7 . . . . 0.3(3) ?
    C2 C3 C8 C9 . . . . 0.5(3) ?
    C4 C3 C8 C9 . . . . -179.5(2) ?
    C7 C8 C9 C10 . . . . 179.2(2) ?
    C3 C8 C9 C10 . . . . -0.9(3) ?
    C8 C9 C10 C1 . . . . 0.1(3) ?
    C8 C9 C10 O1 . . . . -174.77(18) ?
    C2 C1 C10 C9 . . . . 1.1(4) ?
    C2 C1 C10 O1 . . . . 175.8(2) ?
    O2 C12 C13 C14 . . . . -177.5(2) ?
    N2 C12 C13 C14 . . . . 3.2(3) ?
    O2 C12 C13 N3 . . . . 0.3(4) ?
    N2 C12 C13 N3 . . . . -179.0(2) ?
    N3 C13 C14 N1 . . . . -179.70(19) ?
    C12 C13 C14 N1 . . . . -1.5(3) ?
    N3 C13 C14 C16 . . . . 0.0(2) ?
    C12 C13 C14 C16 . . . . 178.3(2) ?
    N3 C15 C16 C14 . . . . -0.2(3) ?
    N3 C15 C16 C17 . . . . 179.6(2) ?
    N1 C14 C16 C15 . . . . 179.8(2) ?
    C13 C14 C16 C15 . . . . 0.1(3) ?
    N1 C14 C16 C17 . . . . 0.0(4) ?
    C13 C14 C16 C17 . . . . -179.7(2) ?
    C15 C16 C17 N4 . . . . -172(9) ?
    C14 C16 C17 N4 . . . . 8(9) ?
    C23 C18 C19 C20 . . . . -0.2(4) ?
    N3 C18 C19 C20 . . . . -180.0(2) ?
    C18 C19 C20 C21 . . . . -0.5(4) ?
    C19 C20 C21 C22 . . . . 0.1(5) ?
    C20 C21 C22 C23 . . . . 1.1(5) ?
    C19 C18 C23 C22 . . . . 1.4(4) ?
    N3 C18 C23 C22 . . . . -178.9(2) ?
    C21 C22 C23 C18 . . . . -1.9(4) ?
    C29 C24 C25 C26 . . . . 0.6(4) ?
    N2 C24 C25 C26 . . . . -178.0(2) ?
    C24 C25 C26 C27 . . . . -0.1(4) ?
    C25 C26 C27 C28 . . . . -0.6(4) ?
    C25 C26 C27 F1 . . . . 179.8(2) ?
    F1 C27 C28 C29 . . . . -179.5(2) ?
    C26 C27 C28 C29 . . . . 0.9(4) ?
    C27 C28 C29 C24 . . . . -0.4(3) ?
    C25 C24 C29 C28 . . . . -0.3(3) ?
    N2 C24 C29 C28 . . . . 178.30(19) ?
    C39 C30 C31 C32 . . . . -0.4(4) ?
    C30 C31 C32 C37 . . . . -0.9(4) ?
    C30 C31 C32 C33 . . . . -179.1(2) ?
    C37 C32 C33 C34 . . . . -0.1(4) ?
    C31 C32 C33 C34 . . . . 178.2(2) ?
    C32 C33 C34 C35 . . . . -0.3(4) ?
    C33 C34 C35 C36 . . . . 0.8(4) ?
    C34 C35 C36 C37 . . . . -0.8(4) ?
    C35 C36 C37 C32 . . . . 0.4(4) ?
    C35 C36 C37 C38 . . . . -179.4(2) ?
    C31 C32 C37 C36 . . . . -178.3(2) ?
    C33 C32 C37 C36 . . . . 0.1(3) ?
    C31 C32 C37 C38 . . . . 1.5(3) ?
    C33 C32 C37 C38 . . . . 179.9(2) ?
    C36 C37 C38 C39 . . . . 178.8(2) ?
    C32 C37 C38 C39 . . . . -1.0(3) ?
    C37 C38 C39 C30 . . . . -0.3(4) ?
    C37 C38 C39 O3 . . . . -174.76(18) ?
    C31 C30 C39 C38 . . . . 1.0(4) ?
    C31 C30 C39 O3 . . . . 175.6(2) ?
    N5 C41 C42 N7 . . . . -178.1(2) ?
    C44 C41 C42 N7 . . . . 0.3(2) ?
    N5 C41 C42 C43 . . . . -1.0(3) ?
    C44 C41 C42 C43 . . . . 177.5(2) ?
    C41 C42 C43 O4 . . . . -177.5(2) ?
    N7 C42 C43 O4 . . . . -1.0(4) ?
    C41 C42 C43 N6 . . . . 2.6(3) ?
    N7 C42 C43 N6 . . . . 179.1(2) ?
    N5 C41 C44 C45 . . . . 178.1(2) ?
    C42 C41 C44 C45 . . . . -0.3(2) ?
    N5 C41 C44 C46 . . . . -3.6(4) ?
    C42 C41 C44 C46 . . . . 178.0(2) ?
    C41 C44 C45 N7 . . . . 0.2(3) ?
    C46 C44 C45 N7 . . . . -178.1(2) ?
    C45 C44 C46 N8 . . . .  16E1(10)
                                    ?
    C41 C44 C46 N8 . . . .  -2E1(10)
                                    ?
    C52 C47 C48 C49 . . . . -0.1(4) ?
    N7 C47 C48 C49 . . . . -179.2(2) ?
    C47 C48 C49 C50 . . . . -1.2(4) ?
    C48 C49 C50 C51 . . . . 1.4(5) ?
    C49 C50 C51 C52 . . . . -0.3(5) ?
    C48 C47 C52 C51 . . . . 1.3(4) ?
    N7 C47 C52 C51 . . . . -179.7(2) ?
    C50 C51 C52 C47 . . . . -1.1(4) ?
    C58 C53 C54 C55 . . . . 1.0(3) ?
    N6 C53 C54 C55 . . . . -179.4(2) ?
    C53 C54 C55 C56 . . . . -0.6(3) ?
    C54 C55 C56 C57 . . . . -0.4(4) ?
    C54 C55 C56 F2 . . . . 178.9(2) ?
    C55 C56 C57 C58 . . . . 1.0(4) ?
    F2 C56 C57 C58 . . . . -178.3(2) ?
    C54 C53 C58 C57 . . . . -0.4(4) ?
    N6 C53 C58 C57 . . . . -180.0(2) ?
    C56 C57 C58 C53 . . . . -0.6(4) ?
    O1 C11 N1 C14 . . . . 179.8(2) ?
    N2 C11 N1 C14 . . . . 0.6(3) ?
    C13 C14 N1 C11 . . . . -0.6(3) ?
    C16 C14 N1 C11 . . . . 179.7(2) ?
    N1 C11 N2 C12 . . . . 1.6(4) ?
    O1 C11 N2 C12 . . . . -177.76(18) ?
    N1 C11 N2 C24 . . . . 179.6(2) ?
    O1 C11 N2 C24 . . . . 0.3(3) ?
    O2 C12 N2 C11 . . . . 177.3(2) ?
    C13 C12 N2 C11 . . . . -3.3(3) ?
    O2 C12 N2 C24 . . . . -0.8(3) ?
    C13 C12 N2 C24 . . . . 178.60(18) ?
    C25 C24 N2 C11 . . . . -99.4(3) ?
    C29 C24 N2 C11 . . . . 82.0(3) ?
    C25 C24 N2 C12 . . . . 78.7(3) ?
    C29 C24 N2 C12 . . . . -99.9(2) ?
    C16 C15 N3 C13 . . . . 0.3(3) ?
    C16 C15 N3 C18 . . . . -178.5(2) ?
    C14 C13 N3 C15 . . . . -0.2(2) ?
    C12 C13 N3 C15 . . . . -178.2(2) ?
    C14 C13 N3 C18 . . . . 178.5(2) ?
    C12 C13 N3 C18 . . . . 0.5(4) ?
    C23 C18 N3 C15 . . . . -128.1(2) ?
    C19 C18 N3 C15 . . . . 51.6(3) ?
    C23 C18 N3 C13 . . . . 53.4(3) ?
    C19 C18 N3 C13 . . . . -126.9(2) ?
    O3 C40 N5 C41 . . . . 179.2(2) ?
    N6 C40 N5 C41 . . . . 1.1(3) ?
    C42 C41 N5 C40 . . . . -1.0(3) ?
    C44 C41 N5 C40 . . . . -179.2(2) ?
    N5 C40 N6 C43 . . . . 0.8(4) ?
    O3 C40 N6 C43 . . . . -177.44(19) ?
    N5 C40 N6 C53 . . . . -178.4(2) ?
    O3 C40 N6 C53 . . . . 3.4(3) ?
    O4 C43 N6 C40 . . . . 177.5(2) ?
    C42 C43 N6 C40 . . . . -2.6(3) ?
    O4 C43 N6 C53 . . . . -3.3(3) ?
    C42 C43 N6 C53 . . . . 176.62(19) ?
    C58 C53 N6 C40 . . . . -89.2(3) ?
    C54 C53 N6 C40 . . . . 91.2(3) ?
    C58 C53 N6 C43 . . . . 91.6(3) ?
    C54 C53 N6 C43 . . . . -88.0(2) ?
    C44 C45 N7 C42 . . . . 0.0(3) ?
    C44 C45 N7 C47 . . . . -179.8(2) ?
    C41 C42 N7 C45 . . . . -0.2(2) ?
    C43 C42 N7 C45 . . . . -177.0(2) ?
    C41 C42 N7 C47 . . . . 179.6(2) ?
    C43 C42 N7 C47 . . . . 2.8(4) ?
    C48 C47 N7 C45 . . . . 47.9(3) ?
    C52 C47 N7 C45 . . . . -131.1(2) ?
    C48 C47 N7 C42 . . . . -131.9(2) ?
    C52 C47 N7 C42 . . . . 49.1(3) ?
    N1 C11 O1 C10 . . . . 0.5(3) ?
    N2 C11 O1 C10 . . . . 179.88(19) ?
    C9 C10 O1 C11 . . . . -121.3(2) ?
    C1 C10 O1 C11 . . . . 63.7(3) ?
    N5 C40 O3 C39 . . . . 2.5(3) ?
    N6 C40 O3 C39 . . . . -179.12(19) ?
    C38 C39 O3 C40 . . . . -100.2(3) ?
    C30 C39 O3 C40 . . . . 85.1(3) ?
loop_
    _geom_hbond_atom_site_label_D
    _geom_hbond_atom_site_label_H
    _geom_hbond_atom_site_label_A
    _geom_hbond_site_symmetry_A
    _geom_hbond_distance_DH
    _geom_hbond_distance_HA
    _geom_hbond_distance_DA
    _geom_hbond_angle_DHA
    C45 H45 N4 1_565 0.93 2.48 3.312(3) 149.6
    C15 H15 N8 1_545 0.93 2.48 3.294(3) 146.7
data_global
_journal_date_recd_electronic     2009-09-26
_journal_date_accepted     2009-09-29
_journal_name_full     'Acta Crystallographica, Section E'
_journal_year     2009
_journal_volume     65
_journal_issue     11
_journal_page_first     o2629
_journal_page_last     o2629
_journal_paper_category     QO
_journal_coeditor_code     BT5077
_publ_contact_author_name     'Yang-Gen Hu'
_publ_contact_author_address
;
Department of Pharmacy, Taihe Hospital of Yunyang Medical College
and Institute of Medicinal Chemistry, Yunyang Medical College,
Shiyan Hubei 442000, People's Republic of China
;
_publ_contact_author_email     huyangg111@yahoo.com.cn
_publ_contact_author_fax     ?
_publ_contact_author_phone     ?
_publ_section_title
;\
3-(4-Fluorophenyl)-2-(2-naphthyloxy)-4-oxo-5-phenyl-4,5-dihydro-3<i>H</i>-\
pyrrolo[3,2-<i>d</i>]pyrimidine-7-carbonitrile
;
loop_
    _publ_author_name
    _publ_author_address
    'Jun-Kai Ma'
;
Institute of Medicinal Chemistry, Yunyang Medical College,
Shiyan Hubei 442000, People's Republic of China
;
    'Mei He'
;
Department of Pharmacy, Affiliated Renmin Hospital,
Yunyang Medical College,
Shiyan Hubei 442000, People's Republic of China
;
    'Yang-Gen Hu'
;
Department of Pharmacy
Taihe Hospital of Yunyang Medical College and Institute of Medicinal Chemistry,
Yunyang Medical College,
Shiyan Hubei 442000, People's Republic of China
;
