# Supplementary material for: 3-(4-Fluoro­phen­yl)-2-(2-naphth­yloxy)-4-oxo-5-phenyl-4,5-dihydro-3H-pyrrolo[3,2-d]pyrimidine-7-carbonitrile
Source: Acta Crystallogr Sect E Struct Rep Online. 2009 Oct 3;65(Pt 11):o2629. doi: 10.1107/S1600536809039531 (PMC2970989; doi:10.1107/S1600536809039531)
Supplement: Supplementary file 2 [file e-65-o2629-Isup2.hkl]

# 
# h,k,l, Fc-squared, Fo-squared, sigma(Fo-squared) and status flag 
# 
data_I
_shelx_title ' 080625am in P-1' 
_shelx_refln_list_code          4 
_shelx_F_calc_maximum      206.63 
_exptl_crystal_F_000       976.00 
_reflns_d_resolution_high  0.8107 
 
loop_ 
 _symmetry_equiv_pos_as_xyz 
 'x, y, z' 
 '-x, -y, -z' 
 
_cell_length_a     9.8522 
_cell_length_b    14.5490 
_cell_length_c    16.7921 
_cell_angle_alpha 101.755 
_cell_angle_beta   90.840 
_cell_angle_gamma 103.789 
 
_shelx_F_squared_multiplier     1.000 
 
loop_ 
 _refln_index_h 
 _refln_index_k 
 _refln_index_l 
 _refln_F_squared_calc 
 _refln_F_squared_meas 
 _refln_F_squared_sigma 
 _refln_observed_status 
   1   0   0     1303.46     1293.90    124.74 o 
   2   0   0    42694.00    39248.25   2899.86 o 
   3   0   0     2136.86     2024.61     97.90 o 
   4   0   0     1662.88     1652.98     57.25 o 
   5   0   0     1756.69     1705.66     77.02 o 
   6   0   0       73.01       80.20      6.54 o 
   7   0   0        0.01        1.85      7.03 o 
   8   0   0       50.16       66.77      9.71 o 
   9   0   0        1.20        7.62      5.88 o 
  10   0   0       12.97       22.58     15.18 o 
  11   0   0       25.46       59.22     20.73 o 
 -11   1   0        8.45       -0.74     10.73 o 
 -10   1   0       14.66       11.47     12.21 o 
  -9   1   0        4.18       27.02     12.95 o 
  -8   1   0        0.51       -0.54      5.28 o 
  -7   1   0       51.37       53.30     15.92 o 
  -6   1   0      111.46      109.33      8.33 o 
  -5   1   0      891.62      977.39     44.27 o 
  -4   1   0     4460.67     4464.91    457.31 o 
  -3   1   0      346.56      310.93     16.66 o 
  -2   1   0    15770.11    15157.91   1405.98 o 
  -1   1   0       97.65      154.72      8.14 o 
   1   1   0      609.55      507.84     11.84 o 
   2   1   0     9909.44     9939.28    514.75 o 
   3   1   0      143.21      161.13      9.39 o 
   4   1   0      426.66      454.33     36.07 o 
   5   1   0      117.11      119.54     10.64 o 
   6   1   0       32.28       28.69      7.33 o 
   7   1   0      106.32      103.60     12.00 o 
   8   1   0       55.83       45.71      8.71 o 
   9   1   0       15.10        9.16      5.91 o 
  10   1   0        0.40        3.33     13.33 o 
  11   1   0       35.62       39.60     18.14 o 
 -12   2   0        1.56        3.70     10.73 o 
 -11   2   0       79.70       55.15     24.06 o 
 -10   2   0       35.04       30.35     16.29 o 
  -9   2   0       17.22       19.25     12.95 o 
  -8   2   0        7.35       11.47      8.51 o 
  -7   2   0       86.04       74.03     10.20 o 
  -6   2   0      183.58      206.32     13.67 o 
  -5   2   0      397.14      378.64     29.61 o 
  -4   2   0      167.54      175.24     16.84 o 
  -3   2   0    14608.86    14087.61   1503.69 o 
  -2   2   0     1088.58     1060.43    119.00 o 
  -1   2   0     1894.51     2058.94     32.76 o 
   0   2   0     2139.55     1831.45     31.46 o 
   1   2   0      730.06      604.07     14.92 o 
   2   2   0    14341.13    13478.24    486.18 o 
   3   2   0     1411.09     1300.11     49.41 o 
   4   2   0     2407.64     2402.62    129.55 o 
   5   2   0      341.51      315.08     25.35 o 
   6   2   0       51.92       37.27      8.38 o 
   7   2   0      265.28      246.30     15.51 o 
   8   2   0      194.74      190.05     17.17 o 
   9   2   0       75.90      102.23     14.10 o 
  10   2   0       38.79       33.22      9.69 o 
  11   2   0        1.34        1.11     11.84 o 
 -12   3   0        1.27       -7.03     11.47 o 
 -11   3   0        2.43        9.25     11.10 o 
 -10   3   0       37.01       32.57     17.77 o 
  -9   3   0       12.68        9.25      9.62 o 
  -8   3   0       34.97       34.79     13.33 o 
  -7   3   0        7.04        2.22      5.55 o 
  -6   3   0      174.03      185.62     26.09 o 
  -5   3   0      941.34      843.46     72.18 o 
  -4   3   0     1020.29      950.44     48.30 o 
  -3   3   0      957.72      933.30     98.46 o 
  -2   3   0      621.74      690.58     13.33 o 
  -1   3   0     2302.00     2336.63     25.76 o 
   0   3   0     2463.31     2311.42     31.95 o 
   1   3   0     1428.70     1298.79     57.56 o 
   2   3   0      358.36      329.77     14.52 o 
   3   3   0      678.65      640.23     22.63 o 
   4   3   0        1.29        1.34      3.89 o 
   5   3   0      103.75       94.52     12.94 o 
   6   3   0       64.94       66.89      9.74 o 
   7   3   0      179.23      184.11     16.59 o 
   8   3   0        8.21       15.63      6.66 o 
   9   3   0        9.30       13.91      7.01 o 
  10   3   0       25.36       20.34      8.76 o 
  11   3   0        8.70        3.70     12.21 o 
 -12   4   0        3.06       13.70     16.66 o 
 -11   4   0       16.52       23.32     15.55 o 
 -10   4   0       42.58       54.04     20.73 o 
  -9   4   0      325.08      296.85     34.79 o 
  -8   4   0        1.74        9.99      7.03 o 
  -7   4   0      377.56      399.01     34.42 o 
  -6   4   0       87.97       87.69      8.31 o 
  -5   4   0     1354.71     1329.84    136.95 o 
  -4   4   0     1924.32     1938.72    175.08 o 
  -3   4   0      733.25      682.91     31.09 o 
  -2   4   0       13.34       19.95      2.86 o 
  -1   4   0     5994.71     6151.18    113.26 o 
   0   4   0     1743.76     1510.57     42.84 o 
   1   4   0       70.14       51.82      9.62 o 
   2   4   0        9.50        6.07      3.08 o 
   3   4   0       47.34       48.07      8.36 o 
   4   4   0       68.09       81.71     11.64 o 
   5   4   0       23.37       28.87     10.73 o 
   6   4   0      126.73      125.76     13.33 o 
   7   4   0      610.19      567.65     25.54 o 
   8   4   0        0.13        8.55      5.81 o 
   9   4   0        2.96        2.25      6.30 o 
  10   4   0        0.80        6.58      7.33 o 
 -12   5   0        2.59       -1.11     13.33 o 
 -11   5   0       69.00       78.10     24.06 o 
 -10   5   0       10.13       16.66     12.21 o 
  -9   5   0      105.36      111.04     25.91 o 
  -8   5   0      132.20      132.14     26.65 o 
  -7   5   0      211.18      176.56     27.02 o 
  -6   5   0       21.59       24.06      9.62 o 
  -5   5   0      614.73      603.14     52.56 o 
  -4   5   0      467.91      513.38     31.09 o 
  -3   5   0      523.61      541.15     23.50 o 
  -2   5   0      179.54      156.95      8.01 o 
  -1   5   0      142.95      126.34      6.50 o 
   0   5   0      171.66      170.68      8.39 o 
   1   5   0        0.12        2.25      2.16 o 
   2   5   0      280.10      250.95     21.10 o 
   3   5   0     1232.74     1123.00     48.12 o 
   4   5   0        0.96        0.07      2.60 o 
   5   5   0      294.18      270.60     16.01 o 
   6   5   0      216.74      225.66     17.31 o 
   7   5   0       97.39      111.90     14.68 o 
   8   5   0       34.92       44.33      9.73 o 
   9   5   0       15.65       20.17      8.68 o 
  10   5   0        0.06        3.53      7.28 o 
 -12   6   0        0.27        1.48     13.33 o 
 -11   6   0        0.05        9.62     12.58 o 
 -10   6   0       10.03       25.91     13.70 o 
  -9   6   0       55.22       69.96     21.10 o 
  -8   6   0       78.62       92.53     22.21 o 
  -7   6   0       23.49       16.66      8.51 o 
  -6   6   0       40.59       40.35     12.58 o 
  -5   6   0       13.79       11.84      6.66 o 
  -4   6   0        5.16        4.07      5.55 o 
  -3   6   0        1.06        3.04      2.19 o 
  -2   6   0       47.99       47.09      6.02 o 
  -1   6   0        2.58        1.88      1.84 o 
   0   6   0        0.93        1.33      2.14 o 
   1   6   0      486.64      463.36     16.38 o 
   2   6   0      293.75      277.69     13.66 o 
   3   6   0      126.49      111.16     11.20 o 
   4   6   0        5.28        3.84      3.47 o 
   5   6   0        6.47       10.14      5.20 o 
   6   6   0       61.78       70.53     11.39 o 
   7   6   0       64.12       76.87     12.24 o 
   8   6   0       93.71       99.06     15.09 o 
   9   6   0       56.11       56.39     12.16 o 
  10   6   0       19.75       20.01      8.53 o 
 -11   7   0        3.85        4.81     11.47 o 
 -10   7   0        2.59        3.33      9.99 o 
  -9   7   0       85.75      117.33     26.65 o 
  -8   7   0      203.84      193.95     31.46 o 
  -7   7   0        6.13        9.62      7.03 o 
  -6   7   0      155.47      189.14     23.69 o 
  -5   7   0       11.98       25.91     10.73 o 
  -4   7   0      236.02      234.67     22.95 o 
  -3   7   0      788.74      898.59     40.53 o 
  -2   7   0     1195.03     1222.10     47.75 o 
  -1   7   0     1969.04     2036.79    145.47 o 
   0   7   0      305.67      317.35     13.45 o 
   1   7   0      187.72      212.04     12.01 o 
   2   7   0        6.66        5.51      3.17 o 
   3   7   0      252.28      253.18     14.94 o 
   4   7   0        9.42       13.92      5.47 o 
   5   7   0       14.96       22.11      6.25 o 
   6   7   0       46.17       56.30     10.99 o 
   7   7   0        5.47        7.58      6.02 o 
   8   7   0      148.02      164.85     20.28 o 
   9   7   0       16.73       18.11      8.63 o 
 -11   8   0       55.25       77.73     25.17 o 
 -10   8   0       10.27       22.21     13.70 o 
  -9   8   0       14.08       26.28     14.44 o 
  -8   8   0       28.93       21.84     11.47 o 
  -7   8   0        3.75        5.55      7.40 o 
  -6   8   0        4.57       13.33      8.14 o 
  -5   8   0      679.98      686.98     43.31 o 
  -4   8   0       33.24       42.94     12.95 o 
  -3   8   0     1199.01     1281.52    123.26 o 
  -2   8   0      655.84      698.00     28.32 o 
  -1   8   0      134.35      143.25     12.95 o 
   0   8   0     1296.35     1264.12     28.95 o 
   1   8   0        7.53        2.87      2.98 o 
   2   8   0      194.62      180.15     13.18 o 
   3   8   0      167.92      138.97     13.96 o 
   4   8   0        2.26        5.39      4.21 o 
   5   8   0       51.75       57.74     10.85 o 
   6   8   0      234.44      290.68     21.34 o 
   7   8   0       11.34        5.53      7.30 o 
   8   8   0       24.02       25.93      8.83 o 
   9   8   0        3.52       11.67      8.48 o 
 -11   9   0       55.60       67.74     24.80 o 
 -10   9   0        3.37        6.29     11.10 o 
  -9   9   0      164.97      152.87     31.83 o 
  -8   9   0       59.98       58.11     20.36 o 
  -7   9   0       29.97       28.87     12.95 o 
  -6   9   0       11.05        5.18      7.77 o 
  -5   9   0      108.94      108.45     22.21 o 
  -4   9   0       69.17       64.40     15.92 o 
  -3   9   0        7.29       16.93      4.79 o 
  -2   9   0      103.23      105.20     10.89 o 
  -1   9   0      391.36      362.39     19.43 o 
   0   9   0        4.72        7.92      3.37 o 
   1   9   0        7.30        3.43      3.47 o 
   2   9   0       42.36       45.55      8.19 o 
   3   9   0        1.29        4.96      4.42 o 
   4   9   0       28.92       29.87      7.62 o 
   5   9   0       40.55       45.49     10.37 o 
   6   9   0        0.78       10.94      7.01 o 
   7   9   0       42.18       55.36     12.65 o 
   8   9   0       28.81       54.35     11.93 o 
 -11  10   0       32.06       34.42     19.99 o 
 -10  10   0       20.63       39.98     16.29 o 
  -9  10   0      160.84      143.61     31.46 o 
  -8  10   0       24.57       31.09     14.07 o 
  -7  10   0      355.57      353.48     37.01 o 
  -6  10   0      148.72      155.83     27.76 o 
  -5  10   0       27.45       38.86     13.70 o 
  -4  10   0      471.92      480.81     37.75 o 
  -3  10   0       22.60       16.49      5.78 o 
  -2  10   0      249.99      228.46     16.47 o 
  -1  10   0        2.10        8.84      4.59 o 
   0  10   0       47.47       40.65      8.89 o 
   1  10   0      166.38      156.99     14.63 o 
   2  10   0      487.00      455.28     27.31 o 
   3  10   0        3.82        5.40      4.30 o 
   4  10   0        0.30        1.05      4.71 o 
   5  10   0       22.68       22.14      7.56 o 
   6  10   0        0.89       -3.20      5.33 o 
   7  10   0      177.16      196.07     22.66 o 
 -11  11   0        6.25       11.10     13.70 o 
 -10  11   0       19.77       34.79     15.92 o 
  -9  11   0       16.22        8.51     12.21 o 
  -8  11   0      157.07      161.75     32.20 o 
  -7  11   0       26.82       32.57     13.33 o 
  -6  11   0       40.59       41.09     14.44 o 
  -5  11   0      262.83      263.54     30.35 o 
  -4  11   0       55.87       49.23     14.81 o 
  -3  11   0      121.63       89.57     20.36 o 
  -2  11   0       21.51       29.81      7.56 o 
  -1  11   0      112.81      121.98     15.34 o 
   0  11   0       63.59       45.71     10.48 o 
   1  11   0      205.78      207.13     17.33 o 
   2  11   0        3.45       12.66      5.33 o 
   3  11   0      238.45      262.39     19.29 o 
   4  11   0        5.04        5.82      5.99 o 
   5  11   0       16.21       11.91      6.82 o 
   6  11   0       20.43       26.21      9.30 o 
   7  11   0       27.94       33.69     12.49 o 
 -10  12   0        1.22      -13.33      8.88 o 
  -9  12   0       20.65       14.07     13.70 o 
  -8  12   0       61.93       60.70     19.99 o 
  -7  12   0        0.52        2.22      9.25 o 
  -6  12   0        0.75       -7.03      6.66 o 
  -5  12   0      249.86      208.02     33.31 o 
  -4  12   0      524.78      535.96     43.68 o 
  -3  12   0      151.37      183.96     29.61 o 
  -2  12   0      170.59      168.32     16.22 o 
  -1  12   0      107.08      130.61     16.81 o 
   0  12   0        0.84       -3.03      5.10 o 
   1  12   0       68.32       63.65     13.48 o 
   2  12   0      225.09      252.46     24.07 o 
   3  12   0       13.00       12.34      7.38 o 
   4  12   0        4.87        4.43      6.32 o 
   5  12   0       93.48      111.39     16.84 o 
   6  12   0        0.74        4.69      9.45 o 
 -10  13   0       17.72       18.51     17.03 o 
  -9  13   0       73.11       70.33     24.06 o 
  -8  13   0        2.13        2.22     12.95 o 
  -7  13   0       85.24       93.28     24.80 o 
  -6  13   0        1.40        4.81      9.25 o 
  -5  13   0       34.80       18.51     12.58 o 
  -4  13   0        4.14       -9.62      6.66 o 
  -3  13   0      134.03      126.22     26.28 o 
  -2  13   0       81.30       94.76     22.21 o 
  -1  13   0       67.21       99.20     21.10 o 
   0  13   0        2.26        2.98      5.95 o 
   1  13   0        0.79        0.38      6.48 o 
   2  13   0        5.19       16.36      7.80 o 
   3  13   0        0.16        4.45      7.46 o 
   4  13   0       22.55       25.59     11.51 o 
   5  13   0        0.44        5.72      9.27 o 
  -9  14   0       26.95       31.46     19.25 o 
  -8  14   0        4.11       24.80     15.55 o 
  -7  14   0      201.09      203.21     38.12 o 
  -6  14   0       15.93       17.40     12.21 o 
  -5  14   0       33.47       25.54     14.07 o 
  -4  14   0        4.68        6.66     10.36 o 
  -3  14   0      126.84       98.46     25.17 o 
  -2  14   0       66.04       57.00     18.14 o 
  -1  14   0        0.01        1.85      9.25 o 
   0  14   0       78.52       87.86     16.22 o 
   1  14   0      190.73      211.06     25.77 o 
   2  14   0       23.46       55.14     14.12 o 
   3  14   0        0.59        2.64     11.47 o 
   4  14   0       22.27       41.66     14.25 o 
  -8  15   0       34.89       26.28     17.77 o 
  -7  15   0      160.52      187.66     37.01 o 
  -6  15   0        4.41        5.92     12.21 o 
  -5  15   0       68.84       58.48     18.88 o 
  -4  15   0        1.40       10.73     12.21 o 
  -3  15   0       30.76       40.72     17.40 o 
  -2  15   0       73.81      116.59     28.50 o 
  -1  15   0       77.44       67.00     20.73 o 
   0  15   0        8.28        7.81      7.90 o 
   1  15   0       47.35       61.42     15.70 o 
   2  15   0        0.45        3.89      8.90 o 
   3  15   0        0.34       -0.76      9.03 o 
  -7  16   0       20.41       17.03     17.03 o 
  -6  16   0       26.73       35.53     16.66 o 
  -5  16   0        4.87       24.43     14.44 o 
  -4  16   0        2.59        0.00     12.21 o 
  -3  16   0       17.71        0.37     12.58 o 
  -2  16   0      177.58      218.75     40.35 o 
  -1  16   0        7.82        2.22     11.84 o 
   0  16   0      128.81      152.50     34.42 o 
   1  16   0       11.35       35.90     13.14 o 
   2  16   0        0.08        5.78      8.69 o 
  -5  17   0       13.43       17.03     15.18 o 
  -4  17   0        4.50        0.37     14.44 o 
  -3  17   0        1.61       21.47     16.29 o 
  -2  17   0        4.24       10.36     14.07 o 
  -1  17   0      105.51      156.94     35.16 o 
   1 -17   1        8.40       -4.81     10.36 o 
   2 -17   1       16.40       28.13     15.18 o 
   3 -17   1        0.02        6.66     12.95 o 
   4 -17   1        3.72        8.51     13.33 o 
   5 -17   1       11.59       12.95     16.66 o 
   6 -17   1        0.62       14.07     16.29 o 
  -2 -16   1       18.06       36.42     13.22 o 
  -1 -16   1       11.25       32.92     12.36 o 
   0 -16   1       35.71       29.98     16.29 o 
   1 -16   1       72.03      106.97     28.50 o 
   2 -16   1       48.75       44.05     20.36 o 
   3 -16   1        0.18       -9.25      9.99 o 
   4 -16   1        0.63        0.37     12.21 o 
   5 -16   1       50.30       64.77     21.84 o 
   6 -16   1        0.03       21.10     14.07 o 
   7 -16   1        0.18       18.51     15.18 o 
  -3 -15   1       63.01       48.88     14.76 o 
  -2 -15   1        0.27       16.30      9.49 o 
  -1 -15   1      176.26      205.54     26.75 o 
   0 -15   1        1.16       11.97      8.09 o 
   1 -15   1      151.87      120.67     29.24 o 
   2 -15   1        3.05        7.40     11.84 o 
   3 -15   1       68.59       72.92     22.21 o 
   4 -15   1      178.15      195.80     37.01 o 
   5 -15   1       20.26       42.57     17.03 o 
   6 -15   1      179.86      252.44     42.94 o 
   7 -15   1        0.02       19.62     13.70 o 
   8 -15   1        6.31       17.40     17.40 o 
  -4 -14   1       71.65       87.57     18.91 o 
  -3 -14   1       19.87       21.85     10.67 o 
  -2 -14   1       26.55       40.26     12.33 o 
  -1 -14   1       69.49       90.52     18.88 o 
   0 -14   1       66.87       66.58     14.37 o 
   1 -14   1       15.56       32.94     14.44 o 
   2 -14   1      587.77      480.07     45.16 o 
   3 -14   1        0.36        2.22      7.77 o 
   4 -14   1      104.52       94.76     25.17 o 
   5 -14   1       86.42       80.32     23.32 o 
   6 -14   1       29.80       34.79     15.55 o 
   7 -14   1        0.82        3.70     11.47 o 
   8 -14   1       42.87       29.24     17.03 o 
   9 -14   1       15.98       31.09     18.51 o 
  -5 -13   1       12.70       22.14     11.33 o 
  -4 -13   1       44.52       58.11     31.46 o 
  -3 -13   1      112.88      133.45     21.68 o 
  -2 -13   1      331.75      316.06     26.04 o 
  -1 -13   1       69.70       56.35     13.02 o 
   0 -13   1       11.08        8.87      9.81 o 
   1 -13   1     1176.96     1137.33     43.47 o 
   2 -13   1      422.36      360.15     37.38 o 
   3 -13   1     1139.96      946.45     60.33 o 
   4 -13   1      660.23      619.24     49.60 o 
   5 -13   1       41.34       17.77     12.21 o 
   6 -13   1      234.29      239.48     38.49 o 
   7 -13   1       71.58       71.44     21.84 o 
   8 -13   1      206.31      261.32     43.31 o 
   9 -13   1      146.81      155.83     34.79 o 
  10 -13   1       34.09       36.64     20.36 o 
  -6 -12   1       24.72       32.77     16.10 o 
  -5 -12   1        3.30        2.49      7.29 o 
  -4 -12   1        1.01        7.15     16.84 o 
  -3 -12   1        1.07        7.10      7.40 o 
  -2 -12   1      174.15      161.62     21.29 o 
  -1 -12   1        0.01        2.59      7.40 o 
   0 -12   1      836.44      790.35     35.95 o 
   1 -12   1      105.45      123.22     16.60 o 
   2 -12   1      348.04      345.72     57.56 o 
   3 -12   1      218.64      203.95     31.83 o 
   4 -12   1      244.13      214.31     33.31 o 
   5 -12   1      499.61      481.55     42.94 o 
   6 -12   1      267.39      269.09     39.23 o 
   7 -12   1       38.86       43.31     18.51 o 
   8 -12   1       77.26      106.97     28.13 o 
   9 -12   1        0.00       -6.66      9.62 o 
  10 -12   1        3.79       17.77     14.81 o 
  -7 -11   1        7.58       11.17      8.63 o 
  -6 -11   1       19.65       27.55     25.35 o 
  -5 -11   1        0.21        9.33      8.89 o 
  -4 -11   1        7.33       10.75      7.72 o 
  -3 -11   1        4.11        7.35      6.76 o 
  -2 -11   1      704.18      709.46     47.01 o 
  -1 -11   1       20.51       20.05      7.29 o 
   0 -11   1      339.23      354.98     29.43 o 
   1 -11   1       49.62       49.81     10.21 o 
   2 -11   1     1285.48     1306.92     74.95 o 
   3 -11   1      290.30      274.64     29.24 o 
   4 -11   1       25.91       38.86     14.07 o 
   5 -11   1      170.19      185.07     30.72 o 
   6 -11   1      172.24      168.41     29.98 o 
   7 -11   1       58.66       67.37     19.99 o 
   8 -11   1       89.92      114.37     27.02 o 
   9 -11   1       88.97       69.59     22.58 o 
  10 -11   1       75.23       49.97     22.95 o 
  11 -11   1       19.50       27.76     20.36 o 
  -8 -10   1        3.42       16.66     10.38 o 
  -7 -10   1       77.56       83.34     17.52 o 
  -6 -10   1       93.24      113.49     20.18 o 
  -5 -10   1       36.73       59.48     12.11 o 
  -4 -10   1        0.87        5.16      5.33 o 
  -3 -10   1       23.07       32.33      8.32 o 
  -2 -10   1       49.85       50.14     11.33 o 
  -1 -10   1       37.05       32.76      9.16 o 
   0 -10   1      477.79      486.80     25.23 o 
   1 -10   1       36.01       28.09      7.73 o 
   2 -10   1       41.04       52.79      9.42 o 
   3 -10   1      668.21      661.26     25.26 o 
   4 -10   1      856.14      823.93     49.60 o 
   5 -10   1      195.59      175.08     28.13 o 
   6 -10   1      140.41      126.22     25.17 o 
   7 -10   1       33.26       23.69     13.70 o 
   8 -10   1       24.72       23.69     14.07 o 
   9 -10   1      198.73      162.86     33.68 o 
  10 -10   1       39.17       41.09     18.88 o 
  11 -10   1       14.98       10.36     14.81 o 
  -8  -9   1       39.58       57.21     14.14 o 
  -7  -9   1       21.72       28.22      9.81 o 
  -6  -9   1      144.90      157.08     18.97 o 
  -5  -9   1       15.98       12.70      5.56 o 
  -4  -9   1       10.62       12.21      5.47 o 
  -3  -9   1      202.52      217.57     16.08 o 
  -2  -9   1       53.92       52.32      8.85 o 
  -1  -9   1       74.25       57.85     10.58 o 
   0  -9   1      628.63      725.51     29.02 o 
   1  -9   1       47.62       48.66      8.96 o 
   2  -9   1      923.85     1057.58     85.50 o 
   3  -9   1      335.84      380.23     18.00 o 
   4  -9   1      243.15      203.58     23.32 o 
   5  -9   1       18.33       17.77      9.62 o 
   6  -9   1        0.04        5.55      7.77 o 
   7  -9   1        7.13       14.44     10.36 o 
   8  -9   1        9.71       19.99     11.47 o 
   9  -9   1       25.94       32.94     14.81 o 
  10  -9   1        2.52        7.77     12.95 o 
  11  -9   1       43.89       64.77     24.43 o 
  -9  -8   1        0.06        6.91      9.06 o 
  -8  -8   1       94.08      105.14     16.94 o 
  -7  -8   1       29.73       36.72     10.28 o 
  -6  -8   1        9.19        7.70      5.95 o 
  -5  -8   1       24.60       24.33      7.53 o 
  -4  -8   1       60.18       59.11     10.03 o 
  -3  -8   1      206.10      211.66     14.31 o 
  -2  -8   1      110.85      120.90     12.19 o 
  -1  -8   1        0.38        3.88      2.93 o 
   0  -8   1        1.58        8.53      3.63 o 
   1  -8   1     2317.21     2362.02    134.73 o 
   2  -8   1      721.36      778.76     56.08 o 
   3  -8   1        3.24        8.02      3.73 o 
   4  -8   1       85.95      100.75      8.12 o 
   5  -8   1      717.44      662.92     42.20 o 
   6  -8   1       62.03       79.21     18.51 o 
   7  -8   1       30.21       40.35     14.44 o 
   8  -8   1       48.52       52.19     16.66 o 
   9  -8   1      164.56      184.70     33.68 o 
  10  -8   1       56.90       48.49     19.62 o 
  11  -8   1       51.42       61.44     22.21 o 
  -9  -7   1        2.44        5.85      7.80 o 
  -8  -7   1       48.82       79.17     14.36 o 
  -7  -7   1        7.77       17.57      7.55 o 
  -6  -7   1       55.10       67.78     11.89 o 
  -5  -7   1        8.85       14.34      5.68 o 
  -4  -7   1      203.94      213.29     14.60 o 
  -3  -7   1       43.99       43.08      7.69 o 
  -2  -7   1       29.96       28.56      5.88 o 
  -1  -7   1     1040.10     1031.70     26.07 o 
   0  -7   1        0.96        2.54      2.74 o 
   1  -7   1      700.84      732.12     43.49 o 
   2  -7   1     1397.68     1425.51     86.43 o 
   3  -7   1       32.18       38.63      6.02 o 
   4  -7   1      676.97      688.13     21.84 o 
   5  -7   1        3.58       -0.37      4.44 o 
   6  -7   1      636.01      647.00     42.94 o 
   7  -7   1       67.95       77.73     18.88 o 
   8  -7   1       50.52       43.31     15.92 o 
   9  -7   1       26.30       16.29     11.47 o 
  10  -7   1      464.56      414.56     44.79 o 
  11  -7   1        9.39        7.77     12.21 o 
 -10  -6   1        6.43       15.76     10.01 o 
  -9  -6   1       16.97       32.89      9.83 o 
  -8  -6   1       13.33       16.12      7.88 o 
  -7  -6   1       16.96       28.50      8.59 o 
  -6  -6   1       96.44      104.56     13.77 o 
  -5  -6   1        8.71       12.63      4.73 o 
  -4  -6   1        8.42       11.37      4.32 o 
  -3  -6   1      332.08      347.69     16.45 o 
  -2  -6   1        0.93        2.73      2.50 o 
  -1  -6   1      875.17      865.19     22.22 o 
   0  -6   1     1102.79     1077.30     28.35 o 
   1  -6   1      249.37      232.97     12.43 o 
   2  -6   1     2172.29     2551.35    143.43 o 
   3  -6   1      145.38      141.30      8.88 o 
   4  -6   1       76.17       75.51      6.12 o 
   5  -6   1        8.07        6.31      2.94 o 
   6  -6   1        0.17        7.40      6.66 o 
   7  -6   1      222.11      210.61     25.91 o 
   8  -6   1      530.01      507.83     42.94 o 
   9  -6   1        6.99       23.32     13.70 o 
  10  -6   1       88.64      105.12     27.39 o 
  11  -6   1       51.93       87.72     26.65 o 
  12  -6   1       13.70        7.40     14.81 o 
 -10  -5   1        8.92        2.59      8.24 o 
  -9  -5   1       52.35       65.74     13.44 o 
  -8  -5   1       59.25       60.41     12.05 o 
  -7  -5   1      138.36      137.58     15.56 o 
  -6  -5   1       39.12       37.70      8.14 o 
  -5  -5   1       15.10       21.03      5.79 o 
  -4  -5   1      436.24      379.59     17.51 o 
  -3  -5   1      217.62      195.43     11.67 o 
  -2  -5   1      128.23      118.95      8.82 o 
  -1  -5   1      448.69      419.86     14.39 o 
   0  -5   1        6.62        7.97      3.11 o 
   1  -5   1     1195.12     1243.98    120.11 o 
   2  -5   1       71.02      111.15     27.21 o 
   3  -5   1      351.94      344.86     23.32 o 
   4  -5   1      595.01      547.01     48.49 o 
   5  -5   1      136.07      124.63      8.45 o 
   6  -5   1       88.40       88.68      9.44 o 
   7  -5   1       12.17        7.40      7.77 o 
   8  -5   1       19.76       18.14     10.73 o 
   9  -5   1      173.85      209.50     35.16 o 
  10  -5   1        4.36        9.99     12.95 o 
  11  -5   1        2.99      -13.33     10.73 o 
  12  -5   1        0.12       11.47     12.95 o 
 -10  -4   1        0.41       11.69      8.22 o 
  -9  -4   1       10.11       12.64      7.66 o 
  -8  -4   1        0.17        2.95      5.43 o 
  -7  -4   1       33.15       36.29      8.49 o 
  -6  -4   1       31.16       31.24      7.17 o 
  -5  -4   1       81.09       87.78     10.70 o 
  -4  -4   1      513.07      528.90     25.57 o 
  -3  -4   1      809.12      774.90     21.65 o 
  -2  -4   1      784.23      723.48     19.09 o 
  -1  -4   1     6699.12     6376.99    188.39 o 
   0  -4   1     1081.81      917.04     54.41 o 
   1  -4   1     1075.02     1091.63     94.39 o 
   2  -4   1     1452.28     1692.05    122.89 o 
   3  -4   1       34.04       34.02      4.23 o 
   4  -4   1      431.94      438.97     42.94 o 
   5  -4   1       85.53       94.46      8.51 o 
   6  -4   1       62.34       78.95      8.42 o 
   7  -4   1        3.67       12.21      9.25 o 
   8  -4   1        0.18        3.70      7.40 o 
   9  -4   1       21.41       20.36     12.58 o 
  10  -4   1       11.97       14.81     14.81 o 
  11  -4   1        4.19        9.25     14.07 o 
  12  -4   1        0.11      -11.47     10.36 o 
 -11  -3   1        0.00       -7.03     10.73 o 
 -10  -3   1       16.52       20.33      8.00 o 
  -9  -3   1        0.08       -3.03      5.74 o 
  -8  -3   1      233.52      256.74     18.32 o 
  -7  -3   1       15.24       14.89      5.52 o 
  -6  -3   1     1834.99     1848.51     40.65 o 
  -5  -3   1       28.05       49.70      7.86 o 
  -4  -3   1      272.08      251.25     12.72 o 
  -3  -3   1       61.43       60.04      7.03 o 
  -2  -3   1     2842.75     2607.81     33.12 o 
  -1  -3   1     2710.60     2498.36     73.30 o 
   0  -3   1     2557.91     2329.80    194.51 o 
   1  -3   1     1917.87     2030.75    165.27 o 
   2  -3   1       60.50       56.96      4.23 o 
   3  -3   1     1036.75     1034.26     81.06 o 
   4  -3   1        7.41        6.79      4.07 o 
   5  -3   1      363.82      375.10     28.50 o 
   6  -3   1      374.95      330.21     34.24 o 
   7  -3   1      127.49      130.27     21.84 o 
   8  -3   1       83.38       89.94     21.84 o 
   9  -3   1        4.28        9.62     11.84 o 
  10  -3   1      141.75      146.21     32.57 o 
  11  -3   1        0.86        7.03     13.33 o 
  12  -3   1        0.12       -7.40     12.21 o 
 -11  -2   1       12.63       29.24     16.66 o 
 -10  -2   1       42.59       36.64     19.25 o 
  -9  -2   1        6.84        6.75      6.00 o 
  -8  -2   1        0.43        3.31      4.62 o 
  -7  -2   1      130.80      101.91     15.12 o 
  -6  -2   1       20.21       20.11      5.33 o 
  -5  -2   1       87.14       86.86      9.56 o 
  -4  -2   1      626.59      607.94     18.70 o 
  -3  -2   1      425.09      384.10     13.23 o 
  -2  -2   1      105.13      104.06      6.12 o 
  -1  -2   1      717.61      615.87     12.32 o 
   0  -2   1     1607.41     1537.65    136.40 o 
   1  -2   1     4253.17     4858.59    190.81 o 
   2  -2   1      230.70      199.68     21.10 o 
   3  -2   1     4337.58     4295.01    414.00 o 
   4  -2   1     4509.12     4529.77    409.37 o 
   5  -2   1      315.64      298.38     20.73 o 
   6  -2   1      129.94      126.37     11.55 o 
   7  -2   1      109.71      127.47     14.24 o 
   8  -2   1      138.26      136.38     21.10 o 
   9  -2   1       12.71       13.70     11.47 o 
  10  -2   1       74.70       64.40     22.21 o 
  11  -2   1        5.37        2.22     11.10 o 
  12  -2   1        3.04       -5.55     10.73 o 
 -11  -1   1       14.59       -7.40     10.73 o 
 -10  -1   1       12.90       28.50     17.77 o 
  -9  -1   1       11.16       10.50      5.72 o 
  -8  -1   1      285.58       80.00     88.83 o 
  -7  -1   1        3.98        5.47      3.66 o 
  -6  -1   1      578.54      398.45     76.56 o 
  -5  -1   1        0.96       38.02     28.58 o 
  -4  -1   1     1276.46     1253.84     65.07 o 
  -3  -1   1      111.22      104.51      5.61 o 
  -2  -1   1     1220.08     1225.30     47.21 o 
  -1  -1   1      145.93      147.80      9.19 o 
   0  -1   1     5260.25     4539.03     45.53 o 
   1  -1   1     1246.61     1307.21     42.75 o 
   2  -1   1      288.05      261.21     29.61 o 
   3  -1   1       47.75       42.06      7.59 o 
   4  -1   1     1498.35     1465.54    152.87 o 
   5  -1   1     2377.00     2423.34    260.39 o 
   6  -1   1      753.52      785.34     35.62 o 
   7  -1   1       74.32       67.48     11.17 o 
   8  -1   1       43.93       55.23     19.80 o 
   9  -1   1        0.36       -5.18      7.77 o 
  10  -1   1        7.14       27.76     16.29 o 
  11  -1   1        4.04        7.03     11.10 o 
 -11   0   1      126.46      140.28     33.68 o 
 -10   0   1       45.48       57.37     21.10 o 
  -9   0   1        1.68        0.00      8.14 o 
  -8   0   1       75.54       67.40     13.01 o 
  -7   0   1       11.72       11.67      4.72 o 
  -6   0   1      267.73      280.21     10.74 o 
  -5   0   1      265.79      265.14     13.30 o 
  -4   0   1     1813.79     1872.97    116.68 o 
  -3   0   1    21264.13    19497.46   1497.72 o 
  -2   0   1     4643.74     4141.94    490.71 o 
  -1   0   1      189.21      238.74      9.62 o 
   0   0   1        0.55        0.12      0.33 o 
   1   0   1        2.92       34.32      7.77 o 
   2   0   1     5430.10     5512.37    494.69 o 
   3   0   1     4717.12     4754.43    493.95 o 
   4   0   1     1314.31     1338.53    108.45 o 
   5   0   1      328.93      322.59     20.11 o 
   6   0   1        0.79       -0.16      3.20 o 
   7   0   1       59.32       68.22     11.74 o 
   8   0   1        7.65       21.81      7.46 o 
   9   0   1       12.29       12.71      6.44 o 
  10   0   1       17.64       27.39     16.29 o 
  11   0   1       33.31       38.12     18.88 o 
 -11   1   1        0.04       -1.85     10.36 o 
 -10   1   1       58.48       45.53     18.14 o 
  -9   1   1       66.13       79.95     22.95 o 
  -8   1   1       48.96       47.15     10.35 o 
  -7   1   1       94.61       89.21      9.74 o 
  -6   1   1        3.33        3.53      2.49 o 
  -5   1   1     3869.30     3905.41    108.88 o 
  -4   1   1      145.46      143.06      6.30 o 
  -3   1   1        5.16        3.30      1.39 o 
  -2   1   1    26906.18    27153.44   1558.10 o 
  -1   1   1      761.00      947.94     12.63 o 
   1   1   1     2769.87     2643.71     80.74 o 
   2   1   1     9093.89     9024.93    644.78 o 
   3   1   1     1802.51     1762.43    161.01 o 
   4   1   1       28.55       26.26     11.84 o 
   5   1   1       55.91       75.32     22.95 o 
   6   1   1       30.62       40.24      8.36 o 
   7   1   1       34.91       31.17      8.76 o 
   8   1   1        3.23        4.33      5.59 o 
   9   1   1        1.24        3.34      5.26 o 
  10   1   1        1.76       17.03     14.81 o 
  11   1   1       15.65       19.25     14.44 o 
 -12   2   1       15.87       51.82     22.21 o 
 -11   2   1        4.52        0.37     11.84 o 
 -10   2   1        2.24       -3.70      7.40 o 
  -9   2   1       31.64       20.36     12.58 o 
  -8   2   1      232.54      240.59     28.50 o 
  -7   2   1        1.00        2.97      2.67 o 
  -6   2   1     1853.94     1741.13     44.45 o 
  -5   2   1       65.09       79.02      6.78 o 
  -4   2   1     4611.74     4572.00    176.85 o 
  -3   2   1      760.98      785.51     29.77 o 
  -2   2   1    10508.81    12213.88    104.38 o 
  -1   2   1     2047.17     1965.85    138.43 o 
   1   2   1     2045.50     1885.57     27.04 o 
   2   2   1      905.73      854.22     37.94 o 
   3   2   1      299.09      305.47     41.09 o 
   4   2   1      210.61      186.99     24.98 o 
   5   2   1       56.41       61.56     10.32 o 
   6   2   1        4.53        8.88      5.23 o 
   7   2   1      103.41      106.03     22.76 o 
   8   2   1      180.61      163.60     30.72 o 
   9   2   1       66.48       61.37     11.57 o 
  10   2   1        2.81       14.88      7.89 o 
  11   2   1        3.60        5.55     14.44 o 
 -12   3   1        2.84       -1.11     11.47 o 
 -11   3   1        0.36        5.55     11.84 o 
 -10   3   1       11.23        5.18     10.73 o 
  -9   3   1      112.64       98.83     24.06 o 
  -8   3   1       14.31       30.72     12.58 o 
  -7   3   1       10.41        6.44      4.05 o 
  -6   3   1       74.99       77.00      6.98 o 
  -5   3   1      326.73      314.25      9.79 o 
  -4   3   1     1788.82     1810.31     53.93 o 
  -3   3   1     1235.32     1460.57     42.94 o 
  -2   3   1      528.52      556.69     23.32 o 
  -1   3   1       11.46        8.28      2.05 o 
   0   3   1      961.66      716.65     86.98 o 
   1   3   1        0.98        3.82      1.95 o 
   2   3   1     3853.44     3564.07     57.00 o 
   3   3   1      886.39      816.89     30.91 o 
   4   3   1     3245.95     3373.11    229.12 o 
   5   3   1      434.38      360.05     20.78 o 
   6   3   1       63.45       61.36     11.77 o 
   7   3   1       68.26       79.25     14.22 o 
   8   3   1        0.09        5.10      5.45 o 
   9   3   1       31.54       34.03      9.10 o 
  10   3   1        8.06        6.44      6.64 o 
  11   3   1        6.39       11.84     12.95 o 
 -12   4   1       13.97       30.35     18.88 o 
 -11   4   1        1.02        0.74     11.47 o 
 -10   4   1        2.76        4.44      9.99 o 
  -9   4   1       55.07       58.48     18.88 o 
  -8   4   1        7.89       14.17      6.40 o 
  -7   4   1        6.07       14.07      9.25 o 
  -6   4   1       44.51       49.88      6.22 o 
  -5   4   1        7.85       12.67      2.90 o 
  -4   4   1      339.47      401.60     26.28 o 
  -3   4   1      268.46      307.22     20.73 o 
  -2   4   1       99.26       93.05      3.92 o 
  -1   4   1      616.59      595.65     15.30 o 
   0   4   1      145.71      139.72      8.50 o 
   1   4   1      117.84      126.97      9.16 o 
   2   4   1     1205.36     1168.16     38.31 o 
   3   4   1       28.98       24.75      6.05 o 
   4   4   1      412.22      369.35     20.27 o 
   5   4   1       46.15       62.47     11.11 o 
   6   4   1        6.49        2.59      4.71 o 
   7   4   1       14.94       16.29     11.84 o 
   8   4   1        7.94        7.19      6.03 o 
   9   4   1        1.84        3.52      6.28 o 
  10   4   1       20.77       38.82     11.44 o 
 -12   5   1        1.49       -8.88     15.18 o 
 -11   5   1        0.91        5.18     11.84 o 
 -10   5   1        1.95        5.18      9.99 o 
  -9   5   1        0.96       -4.44      8.51 o 
  -8   5   1      262.65      278.72     31.09 o 
  -7   5   1      122.82      139.54     25.17 o 
  -6   5   1      784.24      784.70     44.79 o 
  -5   5   1      117.88      147.69     18.14 o 
  -4   5   1      729.32      739.17     37.01 o 
  -3   5   1      479.76      465.64     27.02 o 
  -2   5   1     1280.20     1205.49     19.18 o 
  -1   5   1      282.92      252.44     18.51 o 
   0   5   1     1132.82     1019.42     25.37 o 
   1   5   1        8.24        7.53      3.47 o 
   2   5   1      874.86      792.82     27.21 o 
   3   5   1        5.90        9.06      4.16 o 
   4   5   1       53.20       39.45     17.21 o 
   5   5   1      638.09      645.60     30.48 o 
   6   5   1       27.24       48.12     15.92 o 
   7   5   1       78.48       77.93     12.41 o 
   8   5   1       65.04       80.14     13.49 o 
   9   5   1        0.11        2.40      7.45 o 
  10   5   1       22.96       22.82      9.54 o 
 -12   6   1        0.60       15.92     14.44 o 
 -11   6   1        4.50       15.18     13.33 o 
 -10   6   1      103.06      109.56     27.76 o 
  -9   6   1      149.50      129.18     28.13 o 
  -8   6   1       12.46        7.40      8.51 o 
  -7   6   1      206.85      223.93     26.28 o 
  -6   6   1      262.20      248.73     25.91 o 
  -5   6   1        2.50       11.47      6.66 o 
  -4   6   1        7.99       37.38     11.10 o 
  -3   6   1     1070.13     1131.54     20.13 o 
  -2   6   1     4088.70     4230.26     36.94 o 
  -1   6   1     1006.35      990.04     20.16 o 
   0   6   1     1801.74     1731.42     38.12 o 
   1   6   1       24.49       38.54      7.27 o 
   2   6   1       18.41       14.83      5.18 o 
   3   6   1        2.05        1.25      2.84 o 
   4   6   1       82.20       84.43     13.02 o 
   5   6   1        0.60        3.70      7.03 o 
   6   6   1        0.41        4.24      4.97 o 
   7   6   1       85.34       88.99     13.77 o 
   8   6   1      112.62      109.63     16.40 o 
   9   6   1        0.67        0.84      6.98 o 
 -11   7   1       12.73       27.39     15.92 o 
 -10   7   1       63.30       82.17     25.17 o 
  -9   7   1       14.73       19.62     12.58 o 
  -8   7   1       15.58       12.58      9.99 o 
  -7   7   1      650.26      641.08     45.53 o 
  -6   7   1       25.71       52.56     14.81 o 
  -5   7   1       89.10      121.04     21.47 o 
  -4   7   1       17.89       11.84      7.03 o 
  -3   7   1      536.46      626.73     24.24 o 
  -2   7   1       20.96       19.80      3.81 o 
  -1   7   1      142.32      142.81      8.59 o 
   0   7   1      970.51      973.54     23.85 o 
   1   7   1       17.33        7.03      4.81 o 
   2   7   1      383.61      391.61     29.98 o 
   3   7   1      825.12      860.58     47.01 o 
   4   7   1        1.38        0.13      3.56 o 
   5   7   1       28.67       31.05      7.24 o 
   6   7   1      196.89      214.07     19.92 o 
   7   7   1       98.76      100.72     21.03 o 
   8   7   1       30.80       28.01      9.79 o 
   9   7   1        3.39        6.08      6.69 o 
 -11   8   1      142.89      199.51     39.23 o 
 -10   8   1      153.75      162.12     34.42 o 
  -9   8   1      104.13      105.86     25.54 o 
  -8   8   1      174.11      150.28     29.61 o 
  -7   8   1        0.09        9.99      8.14 o 
  -6   8   1        6.21        7.77      7.40 o 
  -5   8   1     1144.74     1130.78     55.15 o 
  -4   8   1      106.02      106.60     19.62 o 
  -3   8   1     1318.67     1366.58     63.29 o 
  -2   8   1      148.22      128.13     10.96 o 
  -1   8   1      367.16      375.81     14.69 o 
   0   8   1     1229.28     1121.47     27.41 o 
   1   8   1     2484.84     2434.46     59.92 o 
   2   8   1      819.18      741.41     25.34 o 
   3   8   1       56.78       65.63     10.18 o 
   4   8   1        3.23        8.99      4.90 o 
   5   8   1       18.90       13.32      6.39 o 
   6   8   1       40.54       72.89     12.78 o 
   7   8   1       63.14       65.46     13.32 o 
   8   8   1        9.18        7.35      6.97 o 
   9   8   1        3.56       18.00      9.04 o 
 -11   9   1       22.86       37.38     18.14 o 
 -10   9   1       99.72       92.53     24.80 o 
  -9   9   1      344.75      333.87     39.23 o 
  -8   9   1      428.40      423.44     41.09 o 
  -7   9   1      100.86      104.01     22.95 o 
  -6   9   1      113.10       95.87     21.47 o 
  -5   9   1      315.71      362.00     32.57 o 
  -4   9   1       23.52       29.98     11.10 o 
  -3   9   1      180.42      154.58     12.04 o 
  -2   9   1       71.07       83.31     10.38 o 
  -1   9   1        1.68        3.26      3.04 o 
   0   9   1      180.54      172.08     11.53 o 
   1   9   1       12.23       22.61      5.90 o 
   2   9   1       67.72       76.91     10.60 o 
   3   9   1       56.42       69.89     10.74 o 
   4   9   1       44.80       57.85     11.00 o 
   5   9   1        0.00        1.93      6.65 o 
   6   9   1       64.05       79.71     14.17 o 
   7   9   1       36.98       38.38     10.85 o 
   8   9   1       88.12       95.25     16.42 o 
 -11  10   1        0.64        6.29     15.92 o 
 -10  10   1        1.32       -6.66      9.99 o 
  -9  10   1       99.14      113.63     29.24 o 
  -8  10   1       65.98       62.92     20.36 o 
  -7  10   1       97.67       87.72     22.58 o 
  -6  10   1        2.29       16.29      9.25 o 
  -5  10   1       37.37       44.79     14.81 o 
  -4  10   1      114.27      131.77     24.06 o 
  -3  10   1       47.44       48.86     14.44 o 
  -2  10   1       27.58       20.34      6.22 o 
  -1  10   1       22.04       26.41      5.71 o 
   0  10   1      152.06      149.41     13.31 o 
   1  10   1       91.26       94.16     11.65 o 
   2  10   1        7.70        7.72      4.35 o 
   3  10   1       54.83       58.17     10.47 o 
   4  10   1       97.65      102.71     20.37 o 
   5  10   1      477.11      519.19     27.70 o 
   6  10   1       55.71       57.22     12.50 o 
   7  10   1        2.79       -0.70      6.39 o 
 -10  11   1        6.50        5.92     12.21 o 
  -9  11   1       28.51       25.54     15.18 o 
  -8  11   1       25.13       20.73     12.95 o 
  -7  11   1        4.43       -0.37      8.14 o 
  -6  11   1        0.84        7.77     10.36 o 
  -5  11   1        0.93        0.37      6.66 o 
  -4  11   1       28.34       32.57     14.07 o 
  -3  11   1      346.55      312.40     31.46 o 
  -2  11   1       38.05       43.99      9.38 o 
  -1  11   1        1.30       -0.91      4.27 o 
   0  11   1      165.85      161.30     14.75 o 
   1  11   1       36.68       29.12      7.23 o 
   2  11   1      157.13      150.92     16.10 o 
   3  11   1        8.34        3.52      5.41 o 
   4  11   1       23.35       22.23      8.69 o 
   5  11   1       85.06       98.81     15.40 o 
   6  11   1        6.06       16.69      7.83 o 
   7  11   1        1.85        6.68      7.18 o 
 -10  12   1        3.57       -9.25     13.33 o 
  -9  12   1       14.47       17.03     14.07 o 
  -8  12   1        7.68        6.29     11.47 o 
  -7  12   1       63.67       96.24     24.06 o 
  -6  12   1       17.28       45.53     16.29 o 
  -5  12   1      102.18      128.07     26.28 o 
  -4  12   1       78.97       71.07     19.25 o 
  -3  12   1      241.25      252.81     29.61 o 
  -2  12   1      262.85      246.88     28.87 o 
  -1  12   1       52.82       53.40     10.99 o 
   0  12   1       83.68       93.21     15.27 o 
   1  12   1        0.33       -1.82      4.13 o 
   2  12   1       14.68        6.30      5.88 o 
   3  12   1        2.63        3.31      5.28 o 
   4  12   1       35.59       32.27      9.40 o 
   5  12   1        1.06        2.36      6.40 o 
   6  12   1       11.34       23.95     10.91 o 
 -10  13   1        2.57       -6.29     13.70 o 
  -9  13   1        4.27       13.70     13.33 o 
  -8  13   1       58.04       70.70     22.21 o 
  -7  13   1       31.41       19.62     15.18 o 
  -6  13   1        2.69       -7.77      8.88 o 
  -5  13   1       73.42       94.02     25.17 o 
  -4  13   1      217.26      226.53     35.16 o 
  -3  13   1      429.81      420.11     40.35 o 
  -2  13   1       37.70       31.46     14.44 o 
  -1  13   1      623.49      539.66     40.35 o 
   0  13   1      188.79      200.89     22.58 o 
   1  13   1       62.19       92.33     17.01 o 
   2  13   1      105.22      104.14     15.28 o 
   3  13   1       23.02       25.87      9.28 o 
   4  13   1       47.79       47.07     11.97 o 
   5  13   1       27.99       25.38      9.56 o 
  -9  14   1      191.92      205.43     42.20 o 
  -8  14   1       14.01       15.18     12.58 o 
  -7  14   1       32.15       48.12     17.77 o 
  -6  14   1       26.49       58.11     20.36 o 
  -5  14   1      168.01      191.36     35.53 o 
  -4  14   1      315.15      276.86     40.35 o 
  -3  14   1        0.57        0.74      9.25 o 
  -2  14   1      334.78      288.34     35.16 o 
  -1  14   1      146.79      101.05     25.54 o 
   0  14   1       99.88      111.04     18.44 o 
   1  14   1       33.44       30.29     15.18 o 
   2  14   1        0.02        6.53      8.24 o 
   3  14   1        2.64        3.52      8.27 o 
   4  14   1       14.34       23.16     10.68 o 
  -8  15   1       94.49      119.19     30.35 o 
  -7  15   1       85.02       90.31     26.65 o 
  -6  15   1       81.58       82.91     25.17 o 
  -5  15   1       11.56       13.70     12.21 o 
  -4  15   1       86.67       64.03     21.47 o 
  -3  15   1        1.96        4.07     10.73 o 
  -2  15   1        0.02       -2.22      9.25 o 
  -1  15   1       66.98       99.20     26.65 o 
   0  15   1      194.30      229.49     39.98 o 
   1  15   1      380.26      467.44     33.71 o 
   2  15   1       14.86       13.35     10.92 o 
   3  15   1       68.34       97.62     20.25 o 
  -7  16   1       58.80      106.97     30.72 o 
  -6  16   1        5.62       11.47     14.44 o 
  -5  16   1        0.14       11.10     14.07 o 
  -4  16   1        1.15       22.58     16.66 o 
  -3  16   1       24.09       19.99     15.18 o 
  -2  16   1        8.40       34.42     18.88 o 
  -1  16   1        1.90        9.62     12.58 o 
   0  16   1        0.57       11.84     12.95 o 
   1  16   1        6.98        6.88      9.49 o 
  -5  17   1        7.63       -3.70     15.18 o 
  -4  17   1       10.05       13.70     16.66 o 
  -3  17   1       27.48       61.07     23.32 o 
  -2  17   1       27.38       54.04     20.73 o 
  -1  17   1       24.85       52.93     21.84 o 
   0 -17   2       43.79       42.94     18.51 o 
   1 -17   2        0.00        3.33     13.33 o 
   2 -17   2       68.54      112.15     31.09 o 
   3 -17   2        3.11        7.03     15.92 o 
   4 -17   2        0.63        3.70     12.95 o 
   5 -17   2        0.58        0.74     12.95 o 
   6 -17   2       22.21       32.20     19.25 o 
  -2 -16   2        7.44        9.67      9.25 o 
  -1 -16   2        0.87        4.49      7.87 o 
   0 -16   2        1.08        0.48      7.56 o 
   1 -16   2      103.19       88.83     25.91 o 
   2 -16   2        2.90       -0.74     11.47 o 
   3 -16   2       18.93        7.77     12.21 o 
   4 -16   2       17.00       14.07     13.70 o 
   5 -16   2        1.09       12.58     13.33 o 
   6 -16   2        0.16       -0.37     11.47 o 
   7 -16   2       33.13       24.43     17.77 o 
  -3 -15   2        1.92       13.29      9.34 o 
  -2 -15   2        8.11       15.26     10.32 o 
  -1 -15   2       27.53       53.75     16.47 o 
   0 -15   2       67.74       78.12     16.20 o 
   1 -15   2       54.99       78.84     23.69 o 
   2 -15   2      212.91      231.71     39.23 o 
   3 -15   2       21.96       31.83     15.92 o 
   4 -15   2       31.99       52.19     19.62 o 
   5 -15   2        4.38        3.33     11.10 o 
   6 -15   2        4.68        3.33     11.47 o 
   7 -15   2        2.72        9.25     14.44 o 
   8 -15   2      130.74      134.73     32.94 o 
  -5 -14   2        4.65       11.94     10.98 o 
  -4 -14   2        0.04        2.41      8.76 o 
  -3 -14   2        8.78       13.43      9.77 o 
  -2 -14   2       57.74       94.30     17.51 o 
  -1 -14   2        0.40       -2.58      6.09 o 
   0 -14   2       35.01       39.42     11.78 o 
   1 -14   2      105.48      157.31     27.39 o 
   2 -14   2       16.00       14.44     10.36 o 
   3 -14   2        4.99       -2.96      6.66 o 
   4 -14   2       27.89       31.09     15.18 o 
   5 -14   2        4.80       10.73      9.62 o 
   6 -14   2       14.15        8.14     10.73 o 
   7 -14   2        2.88        7.40     11.10 o 
   8 -14   2       96.83      109.93     29.24 o 
   9 -14   2        2.55       -6.66     11.84 o 
  -5 -13   2       38.88       42.56     13.22 o 
  -4 -13   2        0.32        9.93      8.53 o 
  -3 -13   2      317.19      388.83     49.60 o 
  -2 -13   2       22.43       20.97      9.62 o 
  -1 -13   2      381.25      357.39     26.70 o 
   0 -13   2       42.34       37.45     15.55 o 
   1 -13   2       50.08       55.31     11.96 o 
   2 -13   2       73.90       80.91     13.85 o 
   3 -13   2        5.62       -2.96      6.66 o 
   4 -13   2       18.16       21.47     12.95 o 
   5 -13   2       74.90       66.63     21.10 o 
   6 -13   2      247.68      273.16     40.72 o 
   7 -13   2      117.55       98.46     26.28 o 
   8 -13   2      191.54      290.56     45.16 o 
   9 -13   2        4.02       27.02     18.14 o 
  10 -13   2       35.83       52.56     22.95 o 
  -6 -12   2      110.83       96.24     19.61 o 
  -5 -12   2        4.91       12.94      9.96 o 
  -4 -12   2      744.74      758.23     41.88 o 
  -3 -12   2      113.95      128.73     20.33 o 
  -2 -12   2      409.91      363.57     26.96 o 
  -1 -12   2      383.45      365.00     41.46 o 
   0 -12   2      178.86      170.82     19.92 o 
   1 -12   2       27.63       32.81     10.18 o 
   2 -12   2       51.42       70.43     21.10 o 
   3 -12   2      520.07      460.08     39.98 o 
   4 -12   2       85.57      110.67     25.17 o 
   5 -12   2       28.69       28.13     14.44 o 
   6 -12   2        5.30       -1.48      7.77 o 
   7 -12   2      178.12      233.56     38.12 o 
   8 -12   2      151.00      131.40     30.35 o 
   9 -12   2        0.00       -3.33      9.25 o 
  10 -12   2       97.39       54.04     22.21 o 
  -7 -11   2       24.18       38.77     12.64 o 
  -6 -11   2      117.79      136.42     22.99 o 
  -5 -11   2      161.18      191.99     25.77 o 
  -4 -11   2       56.19       55.71     14.13 o 
  -3 -11   2       86.21       74.02     14.63 o 
  -2 -11   2       13.34       16.25      7.72 o 
  -1 -11   2      133.07      123.16     20.17 o 
   0 -11   2        7.25       17.25      9.44 o 
   1 -11   2        0.35        1.07      4.36 o 
   2 -11   2       87.42       80.32     12.27 o 
   3 -11   2       60.85       87.79     22.02 o 
   4 -11   2       25.83       42.94     14.81 o 
   5 -11   2      172.46      177.30     29.61 o 
   6 -11   2        0.83        2.59      8.51 o 
   7 -11   2        8.98       15.18     12.58 o 
   8 -11   2        1.33        9.25     11.47 o 
   9 -11   2       89.51      132.88     31.83 o 
  10 -11   2       23.11       28.50     15.55 o 
  11 -11   2        1.80        4.07     16.29 o 
  -8 -10   2        0.18        0.32      7.83 o 
  -7 -10   2       11.44       11.83      9.00 o 
  -6 -10   2        6.62       10.35      9.29 o 
  -5 -10   2       13.68       19.06      8.76 o 
  -4 -10   2       81.65       91.98     16.43 o 
  -3 -10   2       49.51       42.51     12.77 o 
  -2 -10   2       45.47       51.43     11.51 o 
  -1 -10   2        3.74        4.77      5.37 o 
   0 -10   2       76.41       84.28     12.89 o 
   1 -10   2      369.55      351.14     20.48 o 
   2 -10   2      191.23      221.35     40.90 o 
   3 -10   2      426.70      464.90     56.45 o 
   4 -10   2        3.53        3.33      7.03 o 
   5 -10   2      247.86      259.10     28.87 o 
   6 -10   2       51.88       81.80     21.10 o 
   7 -10   2      113.35      135.84     28.13 o 
   8 -10   2       91.44       91.79     24.06 o 
   9 -10   2        3.15        2.59      8.88 o 
  10 -10   2       75.36       69.59     21.84 o 
  11 -10   2        0.76       10.36     14.81 o 
  -8  -9   2       29.55       34.81     12.81 o 
  -7  -9   2        1.52        4.49      8.36 o 
  -6  -9   2       13.92       22.60     10.43 o 
  -5  -9   2       79.49      112.71     18.58 o 
  -4  -9   2      100.95       81.65     14.77 o 
  -3  -9   2      104.74       91.48     14.54 o 
  -2  -9   2       58.37       69.52     14.44 o 
  -1  -9   2        7.24       11.93      5.48 o 
   0  -9   2        4.67        3.50      4.05 o 
   1  -9   2       17.36       28.68     10.18 o 
   2  -9   2       13.96       14.62      4.97 o 
   3  -9   2      630.34      699.27     77.54 o 
   4  -9   2      171.73      167.06     12.19 o 
   5  -9   2      113.66       71.07     17.40 o 
   6  -9   2       46.09       37.01     13.33 o 
   7  -9   2      455.18      522.27     43.68 o 
   8  -9   2       79.17       71.44     21.47 o 
   9  -9   2       28.19       29.24     15.55 o 
  10  -9   2       61.50       65.88     23.32 o 
  11  -9   2       26.07       33.31     17.03 o 
  -9  -8   2        4.11       10.28     10.18 o 
  -8  -8   2       14.68       24.96     11.59 o 
  -7  -8   2      117.93      124.80     21.27 o 
  -6  -8   2       37.87       51.63     13.09 o 
  -5  -8   2      106.48      108.27     17.13 o 
  -4  -8   2       22.61       30.68      8.63 o 
  -3  -8   2       78.72       65.16     11.91 o 
  -2  -8   2      531.91      474.91     24.73 o 
  -1  -8   2      315.65      329.92     19.49 o 
   0  -8   2        3.16       -2.12      3.15 o 
   1  -8   2       42.15       55.73      8.69 o 
   2  -8   2      644.48      702.90     34.42 o 
   3  -8   2      667.44      683.51     60.15 o 
   4  -8   2       91.33      108.34      9.42 o 
   5  -8   2      174.48      194.32     27.39 o 
   6  -8   2        9.84       12.21      9.25 o 
   7  -8   2      404.81      379.02     36.27 o 
   8  -8   2        1.65       11.10     11.47 o 
   9  -8   2        3.77       12.58     11.47 o 
  10  -8   2       50.92       52.19     21.84 o 
  11  -8   2       44.60       36.64     18.51 o 
  -9  -7   2        0.05        0.79      8.33 o 
  -8  -7   2       19.02       32.76     11.47 o 
  -7  -7   2        0.67        1.18      6.40 o 
  -6  -7   2      146.29      159.46     17.43 o 
  -5  -7   2        6.22       12.61      4.84 o 
  -4  -7   2       26.76       35.99      7.49 o 
  -3  -7   2      178.33      183.27     12.60 o 
  -2  -7   2       23.69       25.49      6.84 o 
  -1  -7   2      531.74      498.52     37.38 o 
   0  -7   2      328.00      315.91     18.69 o 
   1  -7   2       55.90       69.74      9.00 o 
   2  -7   2     1108.13     1366.50    161.01 o 
   3  -7   2        0.96       -0.89      2.12 o 
   4  -7   2      725.33      746.49     21.18 o 
   5  -7   2        7.48        5.46      3.89 o 
   6  -7   2      274.79      280.94     28.87 o 
   7  -7   2       15.82       15.92     10.36 o 
   8  -7   2      140.84      146.58     28.50 o 
   9  -7   2        2.75        4.07     11.10 o 
  10  -7   2       50.33       64.40     22.58 o 
  11  -7   2       43.38       38.86     19.99 o 
 -10  -6   2        0.73       -0.19      8.83 o 
  -9  -6   2        1.47       -1.50      7.95 o 
  -8  -6   2        6.50       14.44      8.38 o 
  -7  -6   2        3.14       12.62      6.45 o 
  -6  -6   2       33.40       33.73      7.78 o 
  -5  -6   2       24.91       24.32      6.27 o 
  -4  -6   2       14.39       11.35      4.24 o 
  -3  -6   2     1615.32     1545.60     34.53 o 
  -2  -6   2     1072.81     1051.97     51.45 o 
  -1  -6   2     6031.05     5989.20    349.60 o 
   0  -6   2       23.11       30.27      6.02 o 
   1  -6   2     1435.84     1503.08    195.80 o 
   2  -6   2      442.25      563.62     29.98 o 
   3  -6   2     2107.64     2323.76    158.23 o 
   4  -6   2     1133.49     1209.78     26.06 o 
   5  -6   2      302.98      282.88     13.23 o 
   6  -6   2        6.06        7.03      6.66 o 
   7  -6   2       69.54       55.89     17.40 o 
   8  -6   2        0.43        4.81      8.14 o 
   9  -6   2       76.63      102.16     25.54 o 
  10  -6   2        0.29       -8.51      9.25 o 
  11  -6   2       36.64       39.23     19.62 o 
  12  -6   2        4.52        1.85     12.58 o 
 -10  -5   2        2.49        3.50      8.48 o 
  -9  -5   2       54.62       69.10     16.29 o 
  -8  -5   2       56.73       55.57     13.60 o 
  -7  -5   2        3.20       11.14      6.33 o 
  -6  -5   2      431.55      443.27     21.72 o 
  -5  -5   2        7.17        7.98      4.16 o 
  -4  -5   2       69.69       79.41     11.39 o 
  -3  -5   2      625.18      617.99     20.58 o 
  -2  -5   2       32.50       29.14      6.27 o 
  -1  -5   2     1109.33     1060.80     87.91 o 
   0  -5   2     1392.76     1393.52    134.55 o 
   1  -5   2      403.56      415.67     34.42 o 
   2  -5   2     1038.37     1164.16     77.17 o 
   3  -5   2       89.42       86.62      7.09 o 
   4  -5   2      696.10      728.77     40.72 o 
   5  -5   2      374.18      369.57     38.68 o 
   6  -5   2      322.87      281.08     24.43 o 
   7  -5   2        7.33        3.70      6.66 o 
   8  -5   2      254.35      257.25     30.35 o 
   9  -5   2      188.62      212.83     34.79 o 
  10  -5   2      257.07      259.47     41.83 o 
  11  -5   2        1.43       15.55     12.58 o 
  12  -5   2        0.32        2.22     12.95 o 
 -10  -4   2        6.30        5.51      9.53 o 
  -9  -4   2       21.71        5.00      8.64 o 
  -8  -4   2       17.87       20.83      7.40 o 
  -7  -4   2        5.68       10.79      5.14 o 
  -6  -4   2      164.06      185.54     14.04 o 
  -5  -4   2       70.29       69.61      9.58 o 
  -4  -4   2      327.48      321.55     15.21 o 
  -3  -4   2        5.92       12.45      3.62 o 
  -2  -4   2      606.29      565.12     20.67 o 
  -1  -4   2      871.08      835.34     32.02 o 
   0  -4   2    14721.12    14621.35   1160.94 o 
   1  -4   2    21306.77    22133.09   2428.67 o 
   2  -4   2      195.60      220.70      9.77 o 
   3  -4   2      369.95      370.36     13.08 o 
   4  -4   2      132.33      123.86      8.56 o 
   5  -4   2      450.63      441.26     36.27 o 
   6  -4   2      102.77       84.63     10.26 o 
   7  -4   2      106.57       90.20     11.38 o 
   8  -4   2      257.45      251.70     29.61 o 
   9  -4   2        9.22        8.14     11.10 o 
  10  -4   2        0.18        3.70     11.84 o 
  11  -4   2        5.65       26.65     16.29 o 
  12  -4   2        3.83        8.14     13.33 o 
 -11  -3   2        3.57       27.02     17.03 o 
 -10  -3   2        7.65       17.35      8.89 o 
  -9  -3   2       46.91       43.28     12.53 o 
  -8  -3   2       61.94       62.98     10.77 o 
  -7  -3   2      270.78      260.57     16.60 o 
  -6  -3   2       87.56       81.76     10.82 o 
  -5  -3   2        1.91        1.46      2.67 o 
  -4  -3   2     1234.26     1277.47     28.62 o 
  -3  -3   2      129.63      124.39      8.25 o 
  -2  -3   2       15.03       12.56      3.79 o 
  -1  -3   2     2722.87     2597.75    170.08 o 
   0  -3   2     2691.97     2435.72    269.65 o 
   1  -3   2      992.46      927.01     61.44 o 
   2  -3   2      120.22      115.82      6.76 o 
   3  -3   2      799.30      893.61     91.05 o 
   4  -3   2      282.07      284.63     34.42 o 
   5  -3   2     1492.01     1430.70    197.47 o 
   6  -3   2      372.68      378.89     60.52 o 
   7  -3   2        6.50       11.93      4.84 o 
   8  -3   2        2.23       -6.66      5.55 o 
   9  -3   2      128.84      160.64     31.09 o 
  10  -3   2       16.74       27.39     15.18 o 
  11  -3   2        0.07       -6.29      9.62 o 
  12  -3   2        4.80       -0.37     10.36 o 
 -11  -2   2        4.43        0.37     13.70 o 
 -10  -2   2       11.43       13.70     11.10 o 
  -9  -2   2       43.25       50.50     12.49 o 
  -8  -2   2      314.16      308.87     18.60 o 
  -7  -2   2      163.68      156.59     14.38 o 
  -6  -2   2       14.76       17.11      4.98 o 
  -5  -2   2      537.00      621.27     37.82 o 
  -4  -2   2      414.44      440.11     27.84 o 
  -3  -2   2      536.87      542.36     23.54 o 
  -2  -2   2      386.83      364.82     20.03 o 
  -1  -2   2     4108.61     4091.84    288.34 o 
   0  -2   2     4287.54     4221.19    466.56 o 
   1  -2   2      394.95      331.26     31.28 o 
   2  -2   2     2476.07     2647.48    225.05 o 
   3  -2   2     1011.64     1028.38     89.76 o 
   4  -2   2     1084.45     1003.22     67.74 o 
   5  -2   2        4.88        3.41      2.93 o 
   6  -2   2       13.91       10.32      4.69 o 
   7  -2   2       25.52       28.01      7.01 o 
   8  -2   2       10.50       17.12      7.01 o 
   9  -2   2       26.32       32.57     14.81 o 
  10  -2   2        7.59       13.33     14.07 o 
  11  -2   2        1.40       14.07     12.21 o 
 -11  -1   2        8.30        9.25     12.21 o 
 -10  -1   2        4.20       11.47     14.07 o 
  -9  -1   2       76.80       60.64     12.79 o 
  -8  -1   2       31.52       27.25      6.72 o 
  -7  -1   2      145.85       48.69     32.85 o 
  -6  -1   2       21.89        7.23      7.27 o 
  -5  -1   2       95.83       87.32     31.57 o 
  -4  -1   2      973.33     1028.76     24.10 o 
  -3  -1   2     1614.66     1614.00    154.11 o 
  -2  -1   2     3992.61     4188.38    188.76 o 
  -1  -1   2     8153.17     6770.02   1268.12 o 
   0  -1   2       13.43       14.74      2.17 o 
   1  -1   2     9918.06     9916.42     80.32 o 
   2  -1   2     6889.30     7180.70    644.78 o 
   3  -1   2     7795.56     7748.97    816.71 o 
   4  -1   2        2.93        2.96      2.62 o 
   5  -1   2      418.82      415.36     49.60 o 
   6  -1   2       49.68       56.09      9.67 o 
   7  -1   2       96.22       97.93     13.86 o 
   8  -1   2      178.20      194.29     18.21 o 
   9  -1   2        0.21        0.65     12.03 o 
  10  -1   2       24.05       42.57     19.62 o 
  11  -1   2        0.03        6.29     13.33 o 
 -11   0   2        0.00        2.22     12.21 o 
 -10   0   2        4.05        8.14     10.36 o 
  -9   0   2      129.05      109.19     26.65 o 
  -8   0   2      233.26      219.00     19.03 o 
  -7   0   2        0.36        1.54      2.77 o 
  -6   0   2       65.26       70.69      6.96 o 
  -5   0   2        5.09        5.57      2.45 o 
  -4   0   2     1177.04     1153.18     27.99 o 
  -3   0   2      730.73      756.98     30.17 o 
  -2   0   2    27491.36    26670.71   1374.70 o 
  -1   0   2      978.11      989.82     32.20 o 
   0   0   2     8843.80     9214.46     52.21 o 
   1   0   2    19373.77    18198.63   1233.87 o 
   2   0   2    36838.16    35786.97   3008.68 o 
   3   0   2     1843.35     1869.03    194.69 o 
   4   0   2        2.51        3.97      2.48 o 
   5   0   2       34.78       29.66      6.67 o 
   6   0   2       13.96       23.23      6.40 o 
   7   0   2       39.01       36.89      9.67 o 
   8   0   2       24.54       46.24     10.74 o 
   9   0   2       68.41       67.36     13.75 o 
  10   0   2        4.63        2.59     12.58 o 
  11   0   2       20.14       12.58     14.44 o 
 -11   1   2        1.13       -2.59     11.10 o 
 -10   1   2        9.12        9.25     12.21 o 
  -9   1   2        6.11       11.47     11.47 o 
  -8   1   2        0.71        2.46      3.97 o 
  -7   1   2       75.94       76.64      8.71 o 
  -6   1   2      245.22      221.39     11.45 o 
  -5   1   2      795.65      751.68     35.00 o 
  -4   1   2     4741.78     4815.65    140.40 o 
  -3   1   2     7045.72     7822.70    262.61 o 
  -2   1   2     2031.92     2327.09    104.25 o 
  -1   1   2      288.22      275.85      9.88 o 
   0   1   2       68.29       62.91      3.84 o 
   1   1   2       23.90       36.36     13.54 o 
   2   1   2    17375.03    18142.36   1082.78 o 
   3   1   2     2477.64     2395.93    230.60 o 
   4   1   2     3660.10     3608.17    335.35 o 
   5   1   2     2224.02     1956.68    105.30 o 
   6   1   2       10.12       20.74      6.31 o 
   7   1   2      346.17      294.11     30.91 o 
   8   1   2       12.47       17.72      8.10 o 
   9   1   2      113.85      129.74     19.35 o 
  10   1   2        0.44        6.94      6.79 o 
  11   1   2       36.28       72.55     24.80 o 
 -12   2   2        3.45        7.03     15.18 o 
 -11   2   2        3.07       16.66     14.07 o 
 -10   2   2        0.11       -7.03      7.77 o 
  -9   2   2      113.41      144.72     28.87 o 
  -8   2   2      144.22      133.62     25.91 o 
  -7   2   2      164.82      154.81     10.60 o 
  -6   2   2      318.97      295.29     12.92 o 
  -5   2   2       74.21       77.57      6.68 o 
  -4   2   2       25.02       13.45      5.81 o 
  -3   2   2     3818.16     4387.28     39.11 o 
  -2   2   2    17244.61    19005.18    249.29 o 
  -1   2   2    11398.76    11241.36    731.03 o 
   0   2   2     2959.83     2624.02     37.38 o 
   1   2   2     7627.29     1959.28   3529.84 o 
   2   2   2    14984.43    15106.96    476.42 o 
   3   2   2      472.58      440.41     40.72 o 
   4   2   2     4219.29     3996.66    363.29 o 
   5   2   2       41.07       34.85      7.98 o 
   6   2   2      148.87      144.12     16.81 o 
   7   2   2       26.78       32.24     10.36 o 
   8   2   2       89.24      101.46     22.58 o 
   9   2   2        9.66       43.68     19.25 o 
  10   2   2       38.69       46.02     11.98 o 
  11   2   2        0.28       -0.74     13.70 o 
 -12   3   2       10.93       27.76     18.14 o 
 -11   3   2        5.81        4.44     11.84 o 
 -10   3   2        5.19        7.40     10.36 o 
  -9   3   2       20.54       45.90     18.14 o 
  -8   3   2      171.96      180.26     29.61 o 
  -7   3   2      152.65      160.07     14.79 o 
  -6   3   2        5.53        8.75      3.19 o 
  -5   3   2       60.36       53.98      5.63 o 
  -4   3   2      877.27      984.34     39.42 o 
  -3   3   2      177.38      189.88     15.55 o 
  -2   3   2    13121.38    13690.44   1275.69 o 
  -1   3   2      302.72      296.78     21.84 o 
   0   3   2     1372.60     1250.70     32.20 o 
   1   3   2     6764.62     5422.30    903.14 o 
   2   3   2     1698.84     1715.78     58.48 o 
   3   3   2      382.07      366.90     22.66 o 
   4   3   2      141.33      122.68     13.34 o 
   5   3   2       15.07       20.13      5.95 o 
   6   3   2       17.51       23.78      8.51 o 
   7   3   2       72.19       74.11     13.69 o 
   8   3   2      141.77      129.79     20.13 o 
   9   3   2        8.17       13.93      8.19 o 
  10   3   2        5.96       12.26      8.62 o 
 -12   4   2        0.78        0.37     12.58 o 
 -11   4   2       19.79        7.77     11.47 o 
 -10   4   2        1.14        4.81      9.62 o 
  -9   4   2       32.01       48.12     17.40 o 
  -8   4   2        0.25        1.02      4.84 o 
  -7   4   2       76.13      103.30     14.32 o 
  -6   4   2      283.20      307.22     27.76 o 
  -5   4   2     2015.50     2202.70     67.37 o 
  -4   4   2      235.96      240.22     20.36 o 
  -3   4   2      938.51     1016.03     37.38 o 
  -2   4   2     6891.06     6869.02    467.30 o 
  -1   4   2    19544.49    19017.89    655.15 o 
   0   4   2     3367.92     2891.30    317.95 o 
   1   4   2      102.74       87.55      8.24 o 
   2   4   2       64.22       71.10      9.15 o 
   3   4   2     1285.07     1215.49     67.55 o 
   4   4   2        6.02        4.44      4.05 o 
   5   4   2      176.47      159.90     15.76 o 
   6   4   2       50.04       47.79     11.29 o 
   7   4   2      228.66      244.39     22.70 o 
   8   4   2      111.01      109.69     26.47 o 
   9   4   2       14.16       16.06      8.22 o 
  10   4   2        0.06        3.39      7.46 o 
 -12   5   2        0.33       -0.37     14.07 o 
 -11   5   2        8.99       14.07     13.70 o 
 -10   5   2        0.70        6.66     11.10 o 
  -9   5   2       25.21       39.60     17.03 o 
  -8   5   2      175.34      179.03     19.44 o 
  -7   5   2      213.59      202.47     24.80 o 
  -6   5   2      326.29      294.26     27.39 o 
  -5   5   2      191.25      148.06     21.10 o 
  -4   5   2       91.87      100.68     16.29 o 
  -3   5   2       67.08       92.53     14.44 o 
  -2   5   2        2.00        2.22      1.37 o 
  -1   5   2      802.74      759.16     27.02 o 
   0   5   2     3537.29     3383.64     46.83 o 
   1   5   2       32.45       32.99      6.79 o 
   2   5   2      434.01      389.16     18.84 o 
   3   5   2        5.70        3.65      3.00 o 
   4   5   2      311.31      300.42     19.37 o 
   5   5   2       88.97       74.46     14.81 o 
   6   5   2      748.52      737.29     53.67 o 
   7   5   2      300.14      328.31     25.26 o 
   8   5   2       24.19       32.41      8.97 o 
   9   5   2        2.50        5.05      6.97 o 
  10   5   2        1.54        1.97      7.56 o 
 -12   6   2        2.68       -5.92     14.44 o 
 -11   6   2       21.62       29.98     18.51 o 
 -10   6   2       30.57       44.05     18.51 o 
  -9   6   2      102.75      139.81     45.90 o 
  -8   6   2        1.01        5.55      6.29 o 
  -7   6   2      146.07      150.28     25.91 o 
  -6   6   2      248.74      263.54     26.65 o 
  -5   6   2       67.55       70.33     15.55 o 
  -4   6   2        7.81        9.25      5.92 o 
  -3   6   2      244.50      292.16     21.47 o 
  -2   6   2      963.33      958.61     22.93 o 
  -1   6   2        4.57        6.31      3.11 o 
   0   6   2       12.09       15.52      5.74 o 
   1   6   2      982.81      938.04     28.90 o 
   2   6   2     1612.28     1463.26     38.99 o 
   3   6   2      362.63      373.30     21.18 o 
   4   6   2      188.21      183.81     18.56 o 
   5   6   2      144.59      131.48     17.51 o 
   6   6   2        6.60        9.43      7.27 o 
   7   6   2       34.74       47.75     16.66 o 
   8   6   2        0.01        6.11      6.68 o 
   9   6   2       32.18       37.23     10.12 o 
 -11   7   2       19.03       17.40     15.55 o 
 -10   7   2        1.27      -10.73      8.14 o 
  -9   7   2      118.38      127.70     28.50 o 
  -8   7   2        0.86        4.44      7.77 o 
  -7   7   2       37.06       51.45     16.29 o 
  -6   7   2      282.97      299.81     29.61 o 
  -5   7   2      821.56      891.30     47.01 o 
  -4   7   2     2330.05     2496.96     74.03 o 
  -3   7   2     1484.85     1537.45     63.48 o 
  -2   7   2        0.48        3.20      2.20 o 
  -1   7   2      452.55      466.87     19.24 o 
   0   7   2      769.67      751.33     26.04 o 
   1   7   2     2396.17     2522.87     50.77 o 
   2   7   2        5.09       11.81      7.03 o 
   3   7   2       41.89       48.71      9.60 o 
   4   7   2       10.06        9.38      9.62 o 
   5   7   2       30.85       26.09      9.15 o 
   6   7   2      479.46      490.81     44.05 o 
   7   7   2      116.11      130.14     17.13 o 
   8   7   2        0.15        3.94      7.08 o 
   9   7   2        0.73        1.90      6.93 o 
 -11   8   2       76.26       98.46     28.50 o 
 -10   8   2        4.66       14.81     12.95 o 
  -9   8   2      473.58      390.50     41.09 o 
  -8   8   2      232.63      212.46     33.31 o 
  -7   8   2        5.93       12.21      8.88 o 
  -6   8   2       80.45      113.63     23.32 o 
  -5   8   2     1277.84     1276.98     58.48 o 
  -4   8   2      276.97      308.33     27.76 o 
  -3   8   2      125.33      145.19     10.57 o 
  -2   8   2       91.62       86.96      7.92 o 
  -1   8   2        4.74        3.17      2.70 o 
   0   8   2      154.18      143.89     13.25 o 
   1   8   2      608.96      577.30     26.03 o 
   2   8   2       71.34       77.71     12.55 o 
   3   8   2      221.80      223.02     18.45 o 
   4   8   2       88.30       80.11     14.25 o 
   5   8   2        4.05        0.59      4.20 o 
   6   8   2      234.67      256.59     22.27 o 
   7   8   2       17.93       26.02      9.28 o 
   8   8   2      137.78      162.70     20.71 o 
 -11   9   2      290.27      250.58     45.16 o 
 -10   9   2       56.26       76.99     23.69 o 
  -9   9   2      249.13      204.69     35.90 o 
  -8   9   2       20.50       32.94     15.18 o 
  -7   9   2       11.89        1.85      7.77 o 
  -6   9   2      147.36      145.47     25.91 o 
  -5   9   2        2.89        2.22      5.55 o 
  -4   9   2      484.41      476.74     35.90 o 
  -3   9   2      875.17      884.25     26.63 o 
  -2   9   2       35.62       36.36      6.05 o 
  -1   9   2      251.39      257.27     13.48 o 
   0   9   2       19.08       24.05      5.44 o 
   1   9   2      432.18      422.61     19.21 o 
   2   9   2      844.26      806.91     48.12 o 
   3   9   2       77.65       89.78     12.50 o 
   4   9   2      195.95      209.64     19.22 o 
   5   9   2      155.00      161.29     18.53 o 
   6   9   2      426.48      408.75     25.24 o 
   7   9   2        1.24       10.32      7.61 o 
   8   9   2       24.14       32.73     11.04 o 
 -11  10   2        2.00       -4.44     14.07 o 
 -10  10   2        8.82        7.77     11.84 o 
  -9  10   2      224.80      252.44     41.09 o 
  -8  10   2      153.75      161.01     31.83 o 
  -7  10   2     1486.36     1327.32     70.70 o 
  -6  10   2        0.01       -1.48      6.29 o 
  -5  10   2       65.79       55.15     16.29 o 
  -4  10   2       24.34       32.57     13.33 o 
  -3  10   2      192.77      216.90     24.80 o 
  -2  10   2       24.06       35.66      6.40 o 
  -1  10   2       40.80       42.86      7.40 o 
   0  10   2       20.75       24.65      6.23 o 
   1  10   2        9.39       11.92      5.40 o 
   2  10   2      124.50      102.55     13.21 o 
   3  10   2       13.65       20.41      7.22 o 
   4  10   2       86.19      108.09     15.46 o 
   5  10   2       30.79       33.71      9.59 o 
   6  10   2       30.96       32.68      9.54 o 
   7  10   2        0.39        7.03      6.29 o 
 -10  11   2       33.79       39.60     19.62 o 
  -9  11   2        0.78       -2.59      9.62 o 
  -8  11   2      147.22      165.45     32.94 o 
  -7  11   2      323.34      306.85     35.16 o 
  -6  11   2        0.90        4.81      8.51 o 
  -5  11   2       70.27       64.40     18.14 o 
  -4  11   2      161.24      130.66     25.17 o 
  -3  11   2        9.69       14.81      7.03 o 
  -2  11   2      179.39      183.76     16.22 o 
  -1  11   2        0.05        1.46      3.69 o 
   0  11   2       17.60       22.53      6.44 o 
   1  11   2      126.28      138.69     14.94 o 
   2  11   2        7.26        5.18      4.80 o 
   3  11   2       56.50       72.58     12.78 o 
   4  11   2        6.99        8.70      5.98 o 
   5  11   2        7.37        8.64      6.96 o 
   6  11   2       12.12       23.76      9.56 o 
 -10  12   2        1.23       10.36     14.07 o 
  -9  12   2        1.38      -17.21     11.47 o 
  -8  12   2       46.54       54.04     19.99 o 
  -7  12   2       28.73       25.91     14.44 o 
  -6  12   2       93.52      125.11     27.39 o 
  -5  12   2      294.77      303.14     34.05 o 
  -4  12   2       53.51       43.31     15.55 o 
  -3  12   2       25.17       15.92      9.99 o 
  -2  12   2       78.40       67.37     18.51 o 
  -1  12   2       58.16       67.66     12.23 o 
   0  12   2      263.30      261.62     17.01 o 
   1  12   2       49.59       55.85     11.68 o 
   2  12   2        1.14        3.34      4.99 o 
   3  12   2        7.97       15.11      7.69 o 
   4  12   2       24.79       27.87      9.25 o 
   5  12   2        2.69        4.65      6.95 o 
   6  12   2        0.70       -2.20      6.79 o 
  -9  13   2        2.33        9.62     11.84 o 
  -8  13   2       41.71       72.55     24.80 o 
  -7  13   2       28.30       41.46     18.14 o 
  -6  13   2        3.09        2.22      9.25 o 
  -5  13   2       12.20       18.51     12.58 o 
  -4  13   2       85.34       98.83     24.80 o 
  -3  13   2       55.72       49.60     17.77 o 
  -2  13   2      178.87      193.21     31.83 o 
  -1  13   2        0.12        0.37      7.03 o 
   0  13   2        0.09        2.71      4.99 o 
   1  13   2        0.44        4.25      5.15 o 
   2  13   2       13.31       18.16      7.71 o 
   3  13   2       22.48       33.31     10.54 o 
   4  13   2       12.00       17.43      8.66 o 
   5  13   2       13.79       11.66      9.04 o 
  -9  14   2       20.53       34.79     20.36 o 
  -8  14   2       51.82       66.63     24.06 o 
  -7  14   2      119.03      125.11     30.35 o 
  -6  14   2        5.43        4.07     14.07 o 
  -5  14   2      231.65      228.01     38.12 o 
  -4  14   2        1.12        9.25     11.10 o 
  -3  14   2      228.74      176.19     32.20 o 
  -2  14   2        0.53        6.66      9.99 o 
  -1  14   2        1.63        5.18      8.88 o 
   0  14   2        3.45        8.55      8.70 o 
   1  14   2       15.12       27.27      8.99 o 
   2  14   2       24.66       39.35     11.04 o 
   3  14   2       17.34       15.68      8.24 o 
   4  14   2       43.75       53.55     12.88 o 
  -8  15   2       51.73       57.74     23.69 o 
  -7  15   2       36.07       53.67     20.73 o 
  -6  15   2        4.98        0.00     14.07 o 
  -5  15   2      110.95       89.94     25.54 o 
  -4  15   2        7.64       15.18     11.84 o 
  -3  15   2       81.13      133.99     29.61 o 
  -2  15   2      124.19      146.58     31.83 o 
  -1  15   2       39.90       48.86     19.25 o 
   0  15   2        0.21        5.92     11.47 o 
   1  15   2       15.67       21.97     11.20 o 
   2  15   2       74.12      112.36     20.37 o 
  -6  16   2        6.62        6.66     12.58 o 
  -5  16   2        0.04       -8.88     11.47 o 
  -4  16   2        0.12       10.36     12.95 o 
  -3  16   2        0.39       -5.55      9.62 o 
  -2  16   2        2.29       17.77     15.18 o 
  -1  16   2       10.43       17.77     15.55 o 
   1  16   2        0.16        0.74     11.84 o 
  -4  17   2        0.44       -1.48     13.70 o 
  -3  17   2       98.68      122.52     31.83 o 
  -2  17   2       19.45       32.94     18.14 o 
   0 -17   3        3.53       18.51     13.70 o 
   1 -17   3       29.58       20.73     16.29 o 
   2 -17   3       66.61       72.55     23.69 o 
   3 -17   3        0.87        1.11     10.73 o 
   4 -17   3        1.66       -0.74     10.73 o 
   5 -17   3        0.45        2.22     13.70 o 
   6 -17   3       12.45       15.92     18.14 o 
  -2 -16   3        0.59        5.90     19.06 o 
  -1 -16   3        0.54        7.04      9.03 o 
   0 -16   3       27.44       35.93     13.14 o 
   1 -16   3       11.46       25.91     15.92 o 
   2 -16   3        0.65        4.07     11.84 o 
   3 -16   3        0.07        6.29     11.84 o 
   4 -16   3       29.84       15.92     14.44 o 
   5 -16   3       54.43       95.50     28.50 o 
   6 -16   3        2.97       16.29     14.07 o 
   7 -16   3       92.85      128.44     32.20 o 
  -4 -15   3        2.29        4.11      9.65 o 
  -3 -15   3        3.05        1.42      7.64 o 
  -2 -15   3        0.83       13.20      8.89 o 
  -1 -15   3      217.06      261.26     29.26 o 
   0 -15   3      128.38      149.83     22.11 o 
   1 -15   3      270.68      311.21     27.21 o 
   2 -15   3       29.89       42.94     17.40 o 
   3 -15   3       35.83       39.60     18.14 o 
   4 -15   3      102.29       68.11     23.69 o 
   5 -15   3       82.99       99.20     27.76 o 
   6 -15   3       22.01        4.07     14.07 o 
   7 -15   3       16.75       15.92     13.70 o 
   8 -15   3        7.40       40.35     21.47 o 
  -5 -14   3       18.25       40.67     13.99 o 
  -4 -14   3        2.77       11.23      9.41 o 
  -3 -14   3        7.46       10.59      8.36 o 
  -2 -14   3        5.96        7.13      7.64 o 
  -1 -14   3       14.94        9.71      9.62 o 
   0 -14   3      408.84      410.73     29.02 o 
   1 -14   3        2.59       11.10     10.73 o 
   2 -14   3      172.35      159.53     31.46 o 
   3 -14   3        9.52        4.81     10.36 o 
   4 -14   3       98.73       84.02     23.32 o 
   5 -14   3        3.78       12.21     11.10 o 
   6 -14   3       90.21       55.89     20.73 o 
   7 -14   3        1.49       25.54     15.18 o 
   8 -14   3       31.51       28.50     16.66 o 
   9 -14   3        0.16       17.03     17.03 o 
  -6 -13   3      135.20      152.56     25.49 o 
  -5 -13   3       29.16       42.20     13.61 o 
  -4 -13   3      111.84      115.42     20.94 o 
  -3 -13   3        0.46        4.32      7.02 o 
  -2 -13   3      127.70      138.23     20.89 o 
  -1 -13   3      137.89      168.29     22.11 o 
   0 -13   3        3.98       17.32      7.73 o 
   1 -13   3       74.43       73.68     14.18 o 
   2 -13   3      183.90      189.65     18.84 o 
   3 -13   3      160.22      165.08     30.72 o 
   4 -13   3      323.41      289.82     33.68 o 
   5 -13   3       31.76       24.06     11.84 o 
   6 -13   3        7.26        2.96      8.51 o 
   7 -13   3       14.50       30.35     14.81 o 
   8 -13   3      106.72      105.12     27.76 o 
   9 -13   3       15.36       21.47     17.40 o 
  10 -13   3      155.10      156.94     37.01 o 
  -6 -12   3        0.78       13.08      9.22 o 
  -5 -12   3        1.30        7.13      9.29 o 
  -4 -12   3       28.97       51.78     15.36 o 
  -3 -12   3       15.79       18.52     10.73 o 
  -2 -12   3      869.88      892.55     41.61 o 
  -1 -12   3        0.10        8.75      9.25 o 
   0 -12   3      718.22      672.25     85.32 o 
   1 -12   3      607.21      567.53     29.62 o 
   2 -12   3      204.08      204.75     18.49 o 
   3 -12   3      670.70      632.57     47.01 o 
   4 -12   3       34.08       34.05     14.44 o 
   5 -12   3      152.78      172.49     31.09 o 
   6 -12   3      487.89      437.88     42.57 o 
   7 -12   3       90.28       78.47     22.95 o 
   8 -12   3      680.60      602.22     54.04 o 
   9 -12   3        1.07        8.51     13.33 o 
  10 -12   3      101.67      103.27     27.76 o 
  -7 -11   3        0.98      -10.80      7.20 o 
  -6 -11   3       93.86      103.19     19.24 o 
  -5 -11   3       95.82      136.36     22.11 o 
  -4 -11   3       57.73       65.16     14.79 o 
  -3 -11   3       30.61       42.38     12.04 o 
  -2 -11   3       24.99       29.91     13.33 o 
  -1 -11   3      128.24      119.96     16.96 o 
   0 -11   3      491.22      470.57     26.37 o 
   1 -11   3      453.42      417.60     24.12 o 
   2 -11   3     1137.14     1194.52    147.32 o 
   3 -11   3      445.47      483.00     36.27 o 
   4 -11   3      618.88      575.94     43.68 o 
   5 -11   3      250.55      203.95     31.83 o 
   6 -11   3      168.99      210.61     34.42 o 
   7 -11   3      254.65      257.62     38.12 o 
   8 -11   3      142.81      141.76     31.09 o 
   9 -11   3        0.09        4.44     14.07 o 
  10 -11   3        9.14       20.73     15.92 o 
  11 -11   3       13.41       46.64     21.84 o 
  -8 -10   3        1.26        7.01      9.22 o 
  -7 -10   3       39.59       35.61     12.09 o 
  -6 -10   3       17.93       19.77     11.29 o 
  -5 -10   3        9.80        2.76      7.17 o 
  -4 -10   3        0.10        6.44      6.53 o 
  -3 -10   3       46.19       55.65     12.53 o 
  -2 -10   3      652.47      642.69     31.93 o 
  -1 -10   3       39.54       41.58     10.73 o 
   0 -10   3      333.25      324.32     20.81 o 
   1 -10   3      351.41      346.53     47.38 o 
   2 -10   3       43.05       51.72      9.81 o 
   3 -10   3      427.04      448.42     68.48 o 
   4 -10   3       55.75       71.44     18.14 o 
   5 -10   3      350.37      313.51     32.20 o 
   6 -10   3      175.02      192.84     31.09 o 
   7 -10   3       79.12      125.85     27.76 o 
   8 -10   3      140.40      131.40     28.87 o 
   9 -10   3        6.86       -4.81     11.10 o 
  10 -10   3       48.05       37.01     17.40 o 
  11 -10   3       12.47        8.51     15.55 o 
  -8  -9   3        5.49       17.08     11.10 o 
  -7  -9   3        1.51        7.55      7.46 o 
  -6  -9   3        0.24        6.84      7.37 o 
  -5  -9   3       69.44       77.55     16.10 o 
  -4  -9   3      488.22      438.23     27.87 o 
  -3  -9   3      941.78      872.19     37.28 o 
  -2  -9   3       10.85        9.86      4.95 o 
  -1  -9   3      514.45      429.82     55.52 o 
   0  -9   3     1074.88     1112.04     67.37 o 
   1  -9   3      154.50      175.59     20.73 o 
   2  -9   3      878.06     1001.11    109.19 o 
   3  -9   3      890.91      990.10     72.36 o 
   4  -9   3        5.82        2.30      4.07 o 
   5  -9   3       89.17      100.31     21.47 o 
   6  -9   3      212.39      195.06     29.61 o 
   7  -9   3      176.35      212.09     33.68 o 
   8  -9   3        6.64       18.51     11.84 o 
   9  -9   3        1.31        8.14     10.36 o 
  10  -9   3        0.60       18.88     14.44 o 
  11  -9   3       31.66       29.98     16.66 o 
  -9  -8   3        0.45        5.34     10.36 o 
  -8  -8   3       19.80       14.82      9.64 o 
  -7  -8   3        5.19       14.10      9.00 o 
  -6  -8   3       82.15       95.31     17.16 o 
  -5  -8   3       42.68       50.89     12.30 o 
  -4  -8   3      152.98      171.10     19.73 o 
  -3  -8   3      143.54      124.25     16.06 o 
  -2  -8   3      666.31      724.96     74.03 o 
  -1  -8   3      738.69      777.48     98.64 o 
   0  -8   3       62.28       62.56     10.20 o 
   1  -8   3      233.35      259.95     24.98 o 
   2  -8   3       85.15      100.52     14.07 o 
   3  -8   3      195.37      210.99     19.06 o 
   4  -8   3      678.90      730.66     26.09 o 
   5  -8   3      132.67       94.76     19.99 o 
   6  -8   3       10.55       12.21     10.36 o 
   7  -8   3      246.91      296.48     32.20 o 
   8  -8   3       63.46       64.03     19.99 o 
   9  -8   3       68.59       58.85     20.73 o 
  10  -8   3        1.11       -5.18     12.58 o 
  11  -8   3       38.99       13.33     14.81 o 
  -9  -7   3       48.97       64.65     20.91 o 
  -8  -7   3       18.30       30.89     10.76 o 
  -7  -7   3       44.80       55.43     15.55 o 
  -6  -7   3       29.29       42.59     11.33 o 
  -5  -7   3       51.81       53.13     11.59 o 
  -4  -7   3       49.99       56.40     11.36 o 
  -3  -7   3      759.80      700.28     84.76 o 
  -2  -7   3      322.40      315.89     19.08 o 
  -1  -7   3      193.82      175.99     24.43 o 
   0  -7   3      535.61      540.71     42.38 o 
   1  -7   3      439.25      434.57     20.36 o 
   2  -7   3        0.33       -0.78      2.31 o 
   3  -7   3      359.43      401.92     17.15 o 
   4  -7   3     1250.46     1380.81     31.56 o 
   5  -7   3      115.82      101.31      9.20 o 
   6  -7   3        5.30        4.44      6.29 o 
   7  -7   3       35.63       26.28     11.84 o 
   8  -7   3       85.07       98.09     24.80 o 
   9  -7   3        0.57        7.40     11.84 o 
  10  -7   3        1.05       12.58     13.70 o 
  11  -7   3       25.95       23.32     16.66 o 
 -10  -6   3        0.68        4.15      9.42 o 
  -9  -6   3       37.91       47.66     12.82 o 
  -8  -6   3       13.96       24.32      9.32 o 
  -7  -6   3        2.62        5.68      6.38 o 
  -6  -6   3       78.83       74.40     13.75 o 
  -5  -6   3      222.06      199.59     18.81 o 
  -4  -6   3      226.95      202.09     16.36 o 
  -3  -6   3      952.70      883.54     96.98 o 
  -2  -6   3      314.08      337.79     18.45 o 
  -1  -6   3      283.68      301.88     30.72 o 
   0  -6   3      675.53      621.78     49.23 o 
   1  -6   3        7.90       12.18      3.79 o 
   2  -6   3      101.02       89.64      8.49 o 
   3  -6   3      555.15      586.94     19.73 o 
   4  -6   3     2736.42     2918.87     99.38 o 
   5  -6   3      522.39      480.27     38.68 o 
   6  -6   3      242.84      219.32     13.83 o 
   7  -6   3       86.47      106.97     23.32 o 
   8  -6   3      134.20      133.62     27.02 o 
   9  -6   3       38.76       54.78     18.88 o 
  10  -6   3       87.14       86.61     25.54 o 
  11  -6   3       65.16       76.25     24.80 o 
 -10  -5   3       11.05       10.35      9.15 o 
  -9  -5   3       21.89       36.23     12.69 o 
  -8  -5   3       14.10       12.58      8.36 o 
  -7  -5   3      120.45      116.48     17.93 o 
  -6  -5   3       13.62       11.88      9.62 o 
  -5  -5   3      247.34      200.77     16.74 o 
  -4  -5   3       45.95       42.98      9.06 o 
  -3  -5   3      920.77      981.22     31.92 o 
  -2  -5   3      561.88      523.72     54.97 o 
  -1  -5   3      144.74      163.47     15.73 o 
   0  -5   3     2930.54     2854.84    273.90 o 
   1  -5   3     8176.63     8567.27    881.30 o 
   2  -5   3      954.80      987.81     53.12 o 
   3  -5   3      966.69      976.96     24.17 o 
   4  -5   3       79.97       72.97      8.26 o 
   5  -5   3       73.71       73.80     12.40 o 
   6  -5   3       58.89       58.97      8.59 o 
   7  -5   3      332.27      360.52     33.68 o 
   8  -5   3      102.37      122.89     25.91 o 
   9  -5   3        8.08       18.88     13.70 o 
  10  -5   3       22.50       16.66     14.44 o 
  11  -5   3       16.71       11.84     14.44 o 
 -10  -4   3        1.59        8.40      9.00 o 
  -9  -4   3        1.23        5.15      6.79 o 
  -8  -4   3        2.21        4.99      6.15 o 
  -7  -4   3       73.54       87.53     14.58 o 
  -6  -4   3       97.93      103.57     15.18 o 
  -5  -4   3      122.82      118.95     15.18 o 
  -4  -4   3      112.83      122.96     13.88 o 
  -3  -4   3        4.33        5.09      2.93 o 
  -2  -4   3      166.53      171.20     11.51 o 
  -1  -4   3     3321.12     3210.05    256.88 o 
   0  -4   3        0.88        0.74      2.78 o 
   1  -4   3     1985.40     1986.70    160.09 o 
   2  -4   3        3.66        7.13      2.48 o 
   3  -4   3     1395.90     1424.49     32.94 o 
   4  -4   3        1.63        8.18      3.47 o 
   5  -4   3      266.18      238.33     13.75 o 
   6  -4   3       27.81       21.84      6.02 o 
   7  -4   3       13.30       18.14      6.57 o 
   8  -4   3      384.68      380.50     36.64 o 
   9  -4   3        0.00        1.85      9.62 o 
  10  -4   3       33.04       42.94     18.51 o 
  11  -4   3        0.89       10.36     12.95 o 
 -11  -3   3        1.16        4.81     15.92 o 
 -10  -3   3        3.11       11.80      8.33 o 
  -9  -3   3       46.19       54.42     13.22 o 
  -8  -3   3       81.88       74.28     13.86 o 
  -7  -3   3      276.56      292.84     21.58 o 
  -6  -3   3       11.14        9.64      5.42 o 
  -5  -3   3      744.15      678.30     28.00 o 
  -4  -3   3      665.07      614.02     24.45 o 
  -3  -3   3      986.55      943.49     27.48 o 
  -2  -3   3     2004.85     1913.68    114.93 o 
  -1  -3   3     3696.60     3560.70    333.50 o 
   0  -3   3    14226.82    14127.89   1599.19 o 
   1  -3   3     8153.97     8629.33    623.32 o 
   2  -3   3      729.53      799.22     19.06 o 
   3  -3   3      134.42      125.65      8.45 o 
   4  -3   3     1068.38     1048.81     74.21 o 
   5  -3   3        9.99       16.58      7.40 o 
   6  -3   3        4.91       14.90      5.20 o 
   7  -3   3       19.59       22.78      6.71 o 
   8  -3   3       21.93       34.34      8.69 o 
   9  -3   3       12.71       25.91     14.44 o 
  10  -3   3       19.47       12.21     14.07 o 
  11  -3   3       19.19       27.76     16.29 o 
 -11  -2   3        0.21      -13.70      9.62 o 
 -10  -2   3        4.40        3.70     12.21 o 
  -9  -2   3       50.55       22.95     12.77 o 
  -8  -2   3       19.08       22.00     10.18 o 
  -7  -2   3       91.65      102.13     16.66 o 
  -6  -2   3       36.32       49.84      8.17 o 
  -5  -2   3       26.50       28.61      5.18 o 
  -4  -2   3       41.87       42.42      5.66 o 
  -3  -2   3      376.11      347.70     11.91 o 
  -2  -2   3      807.40      764.59     68.85 o 
  -1  -2   3      172.20      184.64     12.46 o 
   0  -2   3        0.02        2.59      1.42 o 
   1  -2   3       81.21       83.28      8.14 o 
   2  -2   3       60.11       60.61      5.48 o 
   3  -2   3        1.47        2.15      2.05 o 
   4  -2   3       23.07       24.83      5.48 o 
   5  -2   3      505.78      527.23     50.15 o 
   6  -2   3       76.71       67.15     10.76 o 
   7  -2   3       30.60       31.35      7.84 o 
   8  -2   3      249.92      223.96     22.76 o 
   9  -2   3        1.45       -9.99      6.66 o 
  10  -2   3        2.31        9.62     12.58 o 
  11  -2   3        5.02        5.55     12.21 o 
 -11  -1   3       13.71       11.10     12.95 o 
 -10  -1   3       81.49       86.61     25.17 o 
  -9  -1   3       19.38       15.55     11.47 o 
  -8  -1   3        0.00       -2.96      3.79 o 
  -7  -1   3      460.83      372.63     42.20 o 
  -6  -1   3       22.05       16.90      4.92 o 
  -5  -1   3      754.29      797.76     24.71 o 
  -4  -1   3       46.47       31.35     16.43 o 
  -3  -1   3    10641.22    11695.84    526.71 o 
  -2  -1   3     1001.79     1097.16     44.05 o 
  -1  -1   3      306.60      350.07     16.16 o 
   0  -1   3     2137.18     2192.14    159.96 o 
   1  -1   3      169.44      192.94      7.29 o 
   2  -1   3     1718.31     1646.75     39.23 o 
   3  -1   3     6811.20     7231.61    646.26 o 
   4  -1   3      329.75      325.72     51.08 o 
   5  -1   3      787.70      839.88    114.56 o 
   6  -1   3      164.32      178.27     23.87 o 
   7  -1   3       41.67       49.69     10.14 o 
   8  -1   3       77.01       71.21     12.94 o 
   9  -1   3       44.19       50.79     12.38 o 
  10  -1   3       81.89       52.56     21.47 o 
  11  -1   3        0.25       15.92     13.33 o 
 -11   0   3        4.17        3.33     11.10 o 
 -10   0   3        0.34        4.07     10.73 o 
  -9   0   3      246.79      232.45     37.01 o 
  -8   0   3      256.10      263.82     19.64 o 
  -7   0   3        1.05        2.63      3.79 o 
  -6   0   3        4.63       11.85      3.96 o 
  -5   0   3     3590.17     3817.44     44.40 o 
  -4   0   3     2841.15     2937.79     35.47 o 
  -3   0   3     1235.29     1212.94     42.01 o 
  -2   0   3     3648.04     3617.27    229.13 o 
  -1   0   3      298.66      310.34     12.77 o 
   0   0   3       60.33       59.40      4.57 o 
   1   0   3      908.52      876.31     39.56 o 
   2   0   3     1226.67     1173.34     35.16 o 
   3   0   3     4304.83     4507.53    411.23 o 
   4   0   3      530.51      514.57     20.41 o 
   5   0   3      326.06      320.27     27.58 o 
   6   0   3       41.82       38.05      8.88 o 
   7   0   3       28.65       33.05      8.63 o 
   8   0   3       41.71       40.12      9.27 o 
   9   0   3       93.63      105.90     17.33 o 
  10   0   3        6.96       11.47     14.07 o 
  11   0   3        0.21       12.58     12.58 o 
 -11   1   3        6.01        7.40     12.21 o 
 -10   1   3        5.09        2.96      9.25 o 
  -9   1   3      234.17      219.86     35.53 o 
  -8   1   3       39.08       50.34     15.55 o 
  -7   1   3      655.67      630.73     20.87 o 
  -6   1   3     1924.58     1824.63     32.83 o 
  -5   1   3     1079.27     1045.83     22.82 o 
  -4   1   3     2468.22     2642.85     39.66 o 
  -3   1   3       16.19       26.73      8.13 o 
  -2   1   3    10460.72    11427.71    457.59 o 
  -1   1   3     6914.56     6872.59    387.93 o 
   0   1   3     8584.48     8534.91    208.56 o 
   1   1   3     3909.10     4001.94    180.07 o 
   2   1   3        8.57       10.72      3.41 o 
   3   1   3        9.74        9.44      3.40 o 
   4   1   3        4.85        6.97      3.26 o 
   5   1   3       74.58       77.47     11.33 o 
   6   1   3        0.16        1.05      3.26 o 
   7   1   3      125.78      158.36     20.73 o 
   8   1   3       81.21       68.52     12.91 o 
   9   1   3        0.40        1.35      7.20 o 
  10   1   3        1.88        6.69      7.95 o 
  11   1   3        5.02        2.59     13.33 o 
 -11   2   3       10.88       12.21     10.73 o 
 -10   2   3       38.55       52.19     19.99 o 
  -9   2   3        9.96        5.92     10.73 o 
  -8   2   3       69.65       85.50     21.84 o 
  -7   2   3     1492.91     1423.89     35.41 o 
  -6   2   3     2906.22     2990.99     72.21 o 
  -5   2   3     5596.45     6099.26     80.14 o 
  -4   2   3      558.47      580.75     31.32 o 
  -3   2   3     4536.16     5013.54    218.02 o 
  -2   2   3    26540.93    27178.04   1201.47 o 
  -1   2   3    16046.60    16223.45    719.80 o 
   0   2   3    31572.92    28727.66    430.71 o 
   1   2   3     4729.51     4680.49    176.42 o 
   2   2   3     1213.85      733.88    422.37 o 
   3   2   3     1709.23     1814.80    148.05 o 
   4   2   3       89.96       94.22     11.48 o 
   5   2   3     1544.26     1456.83    170.82 o 
   6   2   3       39.56       35.57      8.80 o 
   7   2   3        1.14       14.24      6.41 o 
   8   2   3        7.05        3.47      5.92 o 
   9   2   3        2.08        5.54      7.17 o 
  10   2   3        8.04       14.07     14.07 o 
  11   2   3        9.81       17.03     16.66 o 
 -12   3   3        6.07        8.51     15.92 o 
 -11   3   3        5.08       10.36     15.92 o 
 -10   3   3       20.90       30.35     16.29 o 
  -9   3   3      182.38      198.40     33.68 o 
  -8   3   3       42.89       42.57      9.70 o 
  -7   3   3      549.62      478.41     24.34 o 
  -6   3   3       21.77       17.04      4.97 o 
  -5   3   3     2399.46     2644.08    128.72 o 
  -4   3   3      438.55      421.76     18.88 o 
  -3   3   3     2651.41     2921.00     31.14 o 
  -2   3   3      165.00      181.14     17.95 o 
  -1   3   3    12329.46    12084.18    547.07 o 
   0   3   3     2535.13     2512.97     32.89 o 
   1   3   3       59.92       59.73      5.29 o 
   2   3   3       17.75       16.68      4.19 o 
   3   3   3       13.11       14.00      2.72 o 
   4   3   3       26.77       19.62      5.78 o 
   5   3   3       11.33       11.36      4.79 o 
   6   3   3      179.59      177.69     19.11 o 
   7   3   3      281.11      275.93     21.82 o 
   8   3   3        0.01        3.87      6.09 o 
   9   3   3        1.69        2.38      9.07 o 
  10   3   3        7.49       16.94      8.88 o 
 -12   4   3        5.90        9.99     15.92 o 
 -11   4   3        5.18        1.85     11.84 o 
 -10   4   3       35.88       32.94     17.03 o 
  -9   4   3      168.59      150.65     29.98 o 
  -8   4   3       34.93       35.20      9.27 o 
  -7   4   3      118.83       54.45     37.75 o 
  -6   4   3       69.51       59.40     10.46 o 
  -5   4   3       15.51       21.84      8.14 o 
  -4   4   3     1320.28     1490.18     50.34 o 
  -3   4   3      324.74      298.24     33.13 o 
  -2   4   3    10375.23    10476.88    855.58 o 
  -1   4   3      316.51      314.45     18.88 o 
   0   4   3     3715.32     3166.52    369.96 o 
   1   4   3        0.13        0.56      2.09 o 
   2   4   3     3095.28     2910.15    114.56 o 
   3   4   3        3.52        2.61      2.23 o 
   4   4   3      331.34      301.54     27.39 o 
   5   4   3      100.78       86.29     13.12 o 
   6   4   3      308.29      313.56     22.35 o 
   7   4   3       62.20       60.96     13.06 o 
   8   4   3        0.41        2.84      6.90 o 
   9   4   3       17.80       24.40     10.59 o 
  10   4   3        2.62        9.66      7.39 o 
 -12   5   3        0.31       -1.11     14.07 o 
 -11   5   3       19.12       34.42     17.77 o 
 -10   5   3        4.01       -2.96     10.36 o 
  -9   5   3       12.85       29.24     13.70 o 
  -8   5   3       22.92       24.91      7.11 o 
  -7   5   3      758.84      690.37     30.95 o 
  -6   5   3      146.90      139.17     22.21 o 
  -5   5   3      520.13      580.38     35.53 o 
  -4   5   3      209.76      220.60     20.36 o 
  -3   5   3     1004.68      960.56     75.14 o 
  -2   5   3     3609.07     3675.89    244.11 o 
  -1   5   3     2328.15     2280.28     65.33 o 
   0   5   3        0.00       -1.28      1.95 o 
   1   5   3       12.95       13.88      4.45 o 
   2   5   3      283.97      280.04     24.61 o 
   3   5   3     1072.63     1093.35     58.18 o 
   4   5   3       37.29       36.46      8.48 o 
   5   5   3      206.94      198.19     18.49 o 
   6   5   3      568.01      533.80     30.23 o 
   7   5   3       96.97      104.55     20.17 o 
   8   5   3        0.03       11.12      8.51 o 
   9   5   3        0.44        7.35      7.26 o 
  10   5   3        5.94       16.06      8.20 o 
 -11   6   3       54.85      102.90     27.76 o 
 -10   6   3       29.74       14.44     14.07 o 
  -9   6   3       13.87       18.91      7.69 o 
  -8   6   3        1.15       -4.69      4.69 o 
  -7   6   3        2.32       -2.22      5.92 o 
  -6   6   3        9.06       14.07      7.40 o 
  -5   6   3       19.33       27.39      9.99 o 
  -4   6   3      748.32      890.93     42.20 o 
  -3   6   3      189.85      215.62     21.10 o 
  -2   6   3       19.80       21.35      4.69 o 
  -1   6   3      121.45      119.56     12.95 o 
   0   6   3        0.09        3.49      2.67 o 
   1   6   3      980.67      962.26     53.30 o 
   2   6   3      142.29      134.91     12.81 o 
   3   6   3       60.09       52.45      9.95 o 
   4   6   3       57.74       58.60     11.36 o 
   5   6   3      260.63      265.95     20.78 o 
   6   6   3      342.64      318.27     33.68 o 
   7   6   3       20.92       26.47      9.68 o 
   8   6   3        0.37       15.92     13.33 o 
   9   6   3        0.24        5.80      7.33 o 
 -11   7   3        7.48        7.40     12.58 o 
 -10   7   3        3.72        7.77     10.73 o 
  -9   7   3      121.75      121.52     18.71 o 
  -8   7   3      153.44      118.81     25.91 o 
  -7   7   3      105.33      138.06     26.28 o 
  -6   7   3       88.22      114.74     22.58 o 
  -5   7   3      932.86      958.29     48.86 o 
  -4   7   3        7.17        5.92      6.29 o 
  -3   7   3      129.04      144.35     17.40 o 
  -2   7   3       19.05       31.71      6.40 o 
  -1   7   3      135.49      149.47     24.24 o 
   0   7   3      503.73      481.85     21.20 o 
   1   7   3        5.58        3.11      3.64 o 
   2   7   3      383.97      444.28     23.03 o 
   3   7   3     1805.93     1766.89     49.03 o 
   4   7   3        5.49        3.17      7.40 o 
   5   7   3        3.81        0.59      8.14 o 
   6   7   3      155.73      153.13     32.76 o 
   7   7   3       52.52       70.07     15.70 o 
   8   7   3        0.01        1.69      6.31 o 
   9   7   3        0.65        2.12      7.31 o 
 -11   8   3       10.90       27.39     16.66 o 
 -10   8   3       24.42       33.77     12.95 o 
  -9   8   3       35.84       29.61     15.55 o 
  -8   8   3      352.39      289.45     33.68 o 
  -7   8   3      177.63      166.93     28.87 o 
  -6   8   3        7.29       14.07      8.14 o 
  -5   8   3       69.36       84.02     18.51 o 
  -4   8   3      343.17      324.61     28.13 o 
  -3   8   3      110.46      108.33      7.39 o 
  -2   8   3      160.46      174.38     12.27 o 
  -1   8   3      298.60      282.34     16.58 o 
   0   8   3       43.66       44.58     12.58 o 
   1   8   3      224.35      213.93     16.09 o 
   2   8   3      287.51      275.49     19.32 o 
   3   8   3      110.96      123.72     16.74 o 
   4   8   3      339.02      362.96     26.09 o 
   5   8   3      142.57      171.48     21.94 o 
   6   8   3       78.65       91.31     26.47 o 
   7   8   3       61.70       69.74     13.48 o 
   8   8   3       20.60       28.76      9.96 o 
 -11   9   3       14.37       10.73     12.95 o 
 -10   9   3        0.29       13.02      9.27 o 
  -9   9   3       47.08       51.08     18.88 o 
  -8   9   3       91.61      112.15     25.91 o 
  -7   9   3     1029.60      964.58     58.48 o 
  -6   9   3        9.19       12.58      9.62 o 
  -5   9   3      523.93      555.95     40.35 o 
  -4   9   3        6.49        7.03      6.66 o 
  -3   9   3      386.91      352.37     29.61 o 
  -2   9   3      115.91      123.79      9.20 o 
  -1   9   3       38.85       43.96      8.74 o 
   0   9   3      415.15      408.85     22.38 o 
   1   9   3        4.05        4.79      3.90 o 
   2   9   3      207.28      203.16     18.97 o 
   3   9   3       56.83       44.22     10.69 o 
   4   9   3      354.02      352.64     25.92 o 
   5   9   3      170.04      181.74     32.57 o 
   6   9   3       72.57       80.63     14.38 o 
   7   9   3        5.15        4.32      6.89 o 
   8   9   3       21.50       25.97     10.00 o 
 -11  10   3       31.66       46.27     23.69 o 
 -10  10   3       10.87        1.85     12.58 o 
  -9  10   3       18.79       30.35     15.55 o 
  -8  10   3       28.66       43.68     17.40 o 
  -7  10   3      464.34      452.31     41.46 o 
  -6  10   3       33.91       28.87     12.95 o 
  -5  10   3      316.68      293.15     31.09 o 
  -4  10   3      156.05      138.80     24.43 o 
  -3  10   3       51.16       68.48     17.40 o 
  -2  10   3      323.00      300.32     14.58 o 
  -1  10   3      150.36      137.31     14.52 o 
   0  10   3      419.06      398.30     19.00 o 
   1  10   3      194.80      205.80     25.17 o 
   2  10   3      583.06      539.29     41.83 o 
   3  10   3      186.02      161.75     29.24 o 
   4  10   3      338.76      309.54     20.94 o 
   5  10   3       32.55       21.82      8.17 o 
   6  10   3       12.52       16.85      7.96 o 
   7  10   3       21.22       16.23      9.13 o 
 -10  11   3        6.17        5.92     14.44 o 
  -9  11   3        0.31       17.77     12.21 o 
  -8  11   3       35.38       44.79     19.25 o 
  -7  11   3       23.44       18.14     14.07 o 
  -6  11   3       14.64       38.12     15.18 o 
  -5  11   3      104.25      113.63     24.06 o 
  -4  11   3       74.93       74.40     18.88 o 
  -3  11   3        2.03        0.37      7.40 o 
  -2  11   3      124.24      136.58     25.17 o 
  -1  11   3      279.01      279.37     18.97 o 
   0  11   3       79.68       86.09     11.67 o 
   1  11   3       63.95       66.89     10.87 o 
   2  11   3        5.13        5.81      5.26 o 
   3  11   3      139.34      128.04     16.04 o 
   4  11   3       15.39       11.43      7.09 o 
   5  11   3        1.49        4.11      6.77 o 
   6  11   3        0.89       -5.20      6.53 o 
 -10  12   3        2.24        2.96     15.55 o 
  -9  12   3        3.74        0.00      9.99 o 
  -8  12   3        3.68        5.92     11.47 o 
  -7  12   3      119.74      137.32     29.61 o 
  -6  12   3       13.47       25.54     14.81 o 
  -5  12   3       11.65        7.77     10.73 o 
  -4  12   3      205.14      222.82     33.31 o 
  -3  12   3       21.37       33.31     13.70 o 
  -2  12   3       61.81       68.48     18.51 o 
  -1  12   3       70.85       63.65      9.85 o 
   0  12   3       87.87       82.39     11.95 o 
   1  12   3       49.67       44.70      9.76 o 
   2  12   3       89.24       98.12     14.27 o 
   3  12   3       26.72       45.66     13.75 o 
   4  12   3        5.67       14.80      7.83 o 
   5  12   3       10.02       16.52      8.39 o 
  -9  13   3       27.75       38.12     17.77 o 
  -8  13   3       11.27       12.95     15.18 o 
  -7  13   3       11.32        3.70     11.10 o 
  -6  13   3       14.99       22.21     14.81 o 
  -5  13   3       26.94       45.53     17.40 o 
  -4  13   3       98.20       91.79     23.32 o 
  -3  13   3       69.99       78.84     21.84 o 
  -2  13   3        5.78        5.92      9.62 o 
  -1  13   3      144.25      139.17     27.76 o 
   0  13   3       37.35       55.54     10.35 o 
   1  13   3      177.34      208.54     19.74 o 
   2  13   3        0.17       -1.10      5.83 o 
   3  13   3       12.58       13.95     10.76 o 
   4  13   3        4.10        9.04      7.62 o 
  -8  14   3        6.47        7.40     15.18 o 
  -7  14   3        5.67       37.38     18.14 o 
  -6  14   3       14.58       12.58     12.95 o 
  -5  14   3        4.24        4.07     10.36 o 
  -4  14   3      301.47      319.80     37.75 o 
  -3  14   3       12.59       19.62     15.55 o 
  -2  14   3        0.04        6.66     11.10 o 
  -1  14   3      163.45      194.69     34.79 o 
   0  14   3       12.49       21.19      9.04 o 
   1  14   3       11.12       15.99      8.31 o 
   2  14   3        0.10        2.42      6.08 o 
   3  14   3      101.00      140.64     19.72 o 
  -7  15   3       59.43       52.19     20.36 o 
  -6  15   3        4.36       27.02     19.25 o 
  -5  15   3       61.92       65.14     21.10 o 
  -4  15   3       40.16       46.64     19.25 o 
  -3  15   3        0.88        0.74     10.73 o 
  -2  15   3       40.05       56.63     18.88 o 
  -1  15   3        0.00       -2.59     11.47 o 
   1  15   3       18.64       19.21      9.16 o 
   2  15   3        0.25        1.98      7.84 o 
  -6  16   3        2.62        9.25     14.44 o 
  -5  16   3        0.15       -2.59     14.07 o 
  -4  16   3       62.33      121.78     29.98 o 
  -3  16   3       17.77       21.47     15.92 o 
  -2  16   3        0.50       -9.62     11.84 o 
  -1  16   3        6.91       11.84     14.44 o 
   0  16   3        0.06       18.14     15.18 o 
  -1 -17   4        3.00        4.95      9.27 o 
   0 -17   4        5.61       16.66     15.18 o 
   1 -17   4       48.84       45.53     21.84 o 
   2 -17   4       14.20       21.84     15.92 o 
   3 -17   4        0.38        5.92     13.70 o 
   4 -17   4        0.93       -9.25     10.36 o 
   5 -17   4      141.14      130.66     32.94 o 
   6 -17   4       27.33       45.90     21.47 o 
  -2 -16   4        2.86       13.05      9.27 o 
  -1 -16   4       20.98       35.06     12.58 o 
   0 -16   4        6.01       -2.77      7.18 o 
   1 -16   4       26.79       31.83     16.66 o 
   2 -16   4       62.33       74.40     26.65 o 
   3 -16   4       38.39       49.60     21.84 o 
   4 -16   4        0.00       -9.25     10.36 o 
   5 -16   4       75.82       84.39     27.39 o 
   6 -16   4       87.61       91.42     25.91 o 
   7 -16   4       49.07       76.62     27.02 o 
  -4 -15   4        6.40       10.31     11.11 o 
  -3 -15   4        5.57        7.65      9.22 o 
  -2 -15   4        0.73       -3.66     12.21 o 
  -1 -15   4        1.22        9.07      9.16 o 
   0 -15   4       29.05       26.25     10.43 o 
   1 -15   4       63.45       79.24     16.09 o 
   2 -15   4        1.05        5.55      9.25 o 
   3 -15   4       30.52       18.88     13.70 o 
   4 -15   4       28.52       29.24     16.29 o 
   5 -15   4        6.33       20.36     12.58 o 
   6 -15   4      100.81       74.03     25.17 o 
   7 -15   4       10.37       -3.70     10.36 o 
   8 -15   4       20.42       10.73     14.07 o 
  -5 -14   4        7.03       -2.41      8.72 o 
  -4 -14   4       19.70       16.44     19.62 o 
  -3 -14   4        3.99        6.41     13.33 o 
  -2 -14   4      349.21      346.69     30.50 o 
  -1 -14   4        0.91        5.00      7.64 o 
   0 -14   4      564.46      520.45     57.00 o 
   1 -14   4       21.43       17.03      9.99 o 
   2 -14   4       41.41       68.48     21.84 o 
   3 -14   4        0.40       -2.96      9.62 o 
   4 -14   4        5.50      -11.47      9.62 o 
   5 -14   4      265.94      287.97     42.94 o 
   6 -14   4        0.56      -11.84     11.10 o 
   7 -14   4       44.69       64.03     22.95 o 
   8 -14   4        1.20        1.11     10.73 o 
   9 -14   4       24.49       12.95     14.44 o 
  -6 -13   4        2.30        2.26     10.36 o 
  -5 -13   4       39.62       58.19     15.28 o 
  -4 -13   4        7.95       15.13     10.05 o 
  -3 -13   4       80.29       93.00     18.18 o 
  -2 -13   4        1.20        4.52      6.94 o 
  -1 -13   4       47.29       59.24     13.75 o 
   0 -13   4        9.77        8.26      6.53 o 
   1 -13   4        0.00        1.86      5.51 o 
   2 -13   4       17.34       14.91      7.11 o 
   3 -13   4       97.01      116.96     25.54 o 
   4 -13   4      369.37      308.33     35.90 o 
   5 -13   4       94.68      111.04     27.39 o 
   6 -13   4      106.64      132.88     29.61 o 
   7 -13   4        1.94       -5.18      9.62 o 
   8 -13   4      563.67      560.02     54.04 o 
   9 -13   4        3.77       15.18     15.55 o 
  10 -13   4       63.12       57.74     21.84 o 
  -6 -12   4       21.42       18.08     10.28 o 
  -5 -12   4      371.36      363.63     30.75 o 
  -4 -12   4      385.66      400.50     30.54 o 
  -3 -12   4      198.75      220.74     26.17 o 
  -2 -12   4      246.80      242.55     23.66 o 
  -1 -12   4       12.10       26.22      8.96 o 
   0 -12   4        2.03        0.43      4.95 o 
   1 -12   4       40.42       44.40     13.51 o 
   2 -12   4      179.99      180.60     28.87 o 
   3 -12   4        0.42        2.54      5.33 o 
   4 -12   4      460.21      457.12     41.09 o 
   5 -12   4      174.41      202.84     34.42 o 
   6 -12   4      343.53      379.39     39.98 o 
   7 -12   4       98.82      129.92     29.61 o 
   8 -12   4      518.59      507.09     49.60 o 
   9 -12   4      182.88      178.78     37.01 o 
  10 -12   4       49.70       53.67     22.58 o 
  -7 -11   4      134.83      167.99     26.42 o 
  -6 -11   4       10.65       34.62     11.77 o 
  -5 -11   4       40.62       52.17     13.74 o 
  -4 -11   4      100.56       97.28     17.86 o 
  -3 -11   4      379.91      364.39     26.56 o 
  -2 -11   4      364.42      324.92     75.14 o 
  -1 -11   4      210.30      190.37     19.13 o 
   0 -11   4      132.88      133.04     25.91 o 
   1 -11   4       17.34       32.07      8.33 o 
   2 -11   4       13.33       19.95      7.20 o 
   3 -11   4       35.67       48.42      9.69 o 
   4 -11   4       69.20       65.88     18.51 o 
   5 -11   4        0.86       -1.11      6.29 o 
   6 -11   4       11.16       12.95     12.21 o 
   7 -11   4      109.90      145.84     29.98 o 
   8 -11   4      169.98      232.82     39.60 o 
   9 -11   4       78.81       94.02     25.91 o 
  10 -11   4        3.72        2.22     10.36 o 
  -8 -10   4       26.06       23.57     11.38 o 
  -7 -10   4        6.72        2.92      7.37 o 
  -6 -10   4       17.06        8.42      7.31 o 
  -5 -10   4      296.83      288.41     26.82 o 
  -4 -10   4      107.18      109.07     18.15 o 
  -3 -10   4      698.27      643.57     62.92 o 
  -2 -10   4        1.05        4.13      4.89 o 
  -1 -10   4      336.44      320.78     25.35 o 
   0 -10   4        4.15        3.73      4.69 o 
   1 -10   4       25.72       25.50      8.14 o 
   2 -10   4        0.00       -0.09      3.73 o 
   3 -10   4       41.42       58.22      9.95 o 
   4 -10   4       57.40       71.58     10.67 o 
   5 -10   4        6.12        4.81      7.40 o 
   6 -10   4       35.16       39.98     14.44 o 
   7 -10   4       19.20       27.39     14.44 o 
   8 -10   4       51.96       52.19     20.36 o 
   9 -10   4        0.78        1.48     12.58 o 
  10 -10   4        7.38       -0.74     11.84 o 
  11 -10   4        6.89       15.55     13.70 o 
  -8  -9   4        1.71        0.01     15.18 o 
  -7  -9   4       23.59       26.77     11.44 o 
  -6  -9   4       12.45       13.44      8.27 o 
  -5  -9   4        1.75        7.45      6.15 o 
  -4  -9   4      196.54      193.03     21.94 o 
  -3  -9   4        1.20        4.69      5.36 o 
  -2  -9   4      348.17      302.72     43.49 o 
  -1  -9   4       12.32       17.80      6.11 o 
   0  -9   4      471.60      406.22     31.09 o 
   1  -9   4      228.88      201.43     28.13 o 
   2  -9   4      185.55      179.89     13.84 o 
   3  -9   4      154.91      125.57     13.33 o 
   4  -9   4      430.34      412.31     28.32 o 
   5  -9   4      618.93      630.72     43.68 o 
   6  -9   4        0.49        6.66      7.40 o 
   7  -9   4      464.63      454.53     41.09 o 
   8  -9   4       53.93       49.97     17.77 o 
   9  -9   4       21.23       20.36     15.92 o 
  10  -9   4        4.79        0.37     12.21 o 
  11  -9   4        4.68        9.99     12.58 o 
  -9  -8   4        2.11        9.71      8.45 o 
  -8  -8   4        0.11       14.48      9.12 o 
  -7  -8   4        1.36        6.97      7.98 o 
  -6  -8   4       59.94       75.78     14.81 o 
  -5  -8   4      198.12      195.02     22.32 o 
  -4  -8   4        2.77        5.57      6.66 o 
  -3  -8   4      103.32      123.58     16.13 o 
  -2  -8   4       84.10       82.74     18.14 o 
  -1  -8   4      238.20      239.90     27.58 o 
   0  -8   4      672.71      665.04     34.05 o 
   1  -8   4     3956.16     3991.63    371.25 o 
   2  -8   4     1624.26     1810.72    194.51 o 
   3  -8   4        7.14        5.35      3.90 o 
   4  -8   4     2095.52     2195.16     49.41 o 
   5  -8   4      309.79      292.38     16.22 o 
   6  -8   4      241.56      292.41     30.72 o 
   7  -8   4      153.89      154.72     28.13 o 
   8  -8   4       43.73       39.60     17.03 o 
   9  -8   4       32.64       49.60     18.88 o 
  10  -8   4       24.59       24.43     17.77 o 
  11  -8   4        2.85       -4.07     11.47 o 
  -9  -7   4       12.90       21.22     10.48 o 
  -8  -7   4       17.07       21.02      9.90 o 
  -7  -7   4       19.22       29.88     10.58 o 
  -6  -7   4        5.07        5.04      6.48 o 
  -5  -7   4       54.68       55.02     11.85 o 
  -4  -7   4       18.68       17.46      7.11 o 
  -3  -7   4      228.25      241.57     17.92 o 
  -2  -7   4        7.83        3.33      3.66 o 
  -1  -7   4     2714.05     2648.64    311.29 o 
   0  -7   4     3835.45     3918.28    338.31 o 
   1  -7   4      213.83      225.56     37.01 o 
   2  -7   4     1408.50     1554.75    113.82 o 
   3  -7   4      719.65      759.14     27.58 o 
   4  -7   4        1.96        0.19      2.74 o 
   5  -7   4       17.51       18.04      5.27 o 
   6  -7   4      470.32      523.01     39.23 o 
   7  -7   4       53.14       86.24     20.36 o 
   8  -7   4      113.75      147.32     29.24 o 
   9  -7   4        0.23       14.81     12.58 o 
  10  -7   4        2.51        5.55     12.21 o 
  11  -7   4        0.05        8.14     13.33 o 
 -10  -6   4       11.52        5.04      8.89 o 
  -9  -6   4        8.22       13.91      8.27 o 
  -8  -6   4       14.15       22.04      9.53 o 
  -7  -6   4        3.04       -0.19      6.27 o 
  -6  -6   4       24.12       29.96      9.64 o 
  -5  -6   4     1159.36     1119.61     92.91 o 
  -4  -6   4      304.76      303.65     20.27 o 
  -3  -6   4       49.70       57.82     10.17 o 
  -2  -6   4      290.72      243.34     15.96 o 
  -1  -6   4      292.97      268.80     16.10 o 
   0  -6   4     1256.54     1243.63    138.06 o 
   1  -6   4      736.47      736.73     66.63 o 
   2  -6   4      931.76      940.99     78.47 o 
   3  -6   4      177.10      203.25     12.36 o 
   4  -6   4        0.54        0.72      4.81 o 
   5  -6   4      513.70      512.41     31.65 o 
   6  -6   4      130.83      124.00     11.86 o 
   7  -6   4        1.64       -0.74      6.66 o 
   8  -6   4       32.20       37.75     15.55 o 
   9  -6   4       32.63       41.83     15.92 o 
  10  -6   4       15.26       28.87     18.14 o 
  11  -6   4        7.78       15.92     14.07 o 
 -10  -5   4       12.06       10.16      9.67 o 
  -9  -5   4       22.15       36.42     12.49 o 
  -8  -5   4       14.93       17.36      8.74 o 
  -7  -5   4       21.76       18.88      7.37 o 
  -6  -5   4      150.93      140.67     18.44 o 
  -5  -5   4        5.42        1.81      4.00 o 
  -4  -5   4     1739.28     1692.40     52.56 o 
  -3  -5   4       80.31       82.19     11.22 o 
  -2  -5   4      918.13      965.91     58.48 o 
  -1  -5   4     1259.86     1108.90    158.42 o 
   0  -5   4        2.95        5.21      3.15 o 
   1  -5   4      560.37      584.08     27.02 o 
   2  -5   4       55.69       58.71      7.58 o 
   3  -5   4      184.21      210.59     12.07 o 
   4  -5   4     1268.44     1230.93     45.90 o 
   5  -5   4     2762.18     2796.04    229.49 o 
   6  -5   4      423.77      411.89     20.24 o 
   7  -5   4       68.57       64.12     11.09 o 
   8  -5   4      101.96      113.63     24.80 o 
   9  -5   4       34.14       63.29     19.99 o 
  10  -5   4       61.88       57.37     21.47 o 
  11  -5   4       26.73       12.58     15.18 o 
 -10  -4   4        8.99       29.29     11.64 o 
  -9  -4   4        1.75        3.89      7.01 o 
  -8  -4   4        0.00        2.08      5.92 o 
  -7  -4   4        5.10       13.11      7.05 o 
  -6  -4   4       81.80       88.39     14.52 o 
  -5  -4   4        8.33       11.69      5.25 o 
  -4  -4   4     1434.16     1417.52     80.14 o 
  -3  -4   4      125.12      127.23     11.89 o 
  -2  -4   4       36.56       41.45      6.93 o 
  -1  -4   4     1181.19     1134.61    140.28 o 
   0  -4   4     9111.82     9376.54   1180.56 o 
   1  -4   4     5480.19     5764.56    528.56 o 
   2  -4   4      786.67      791.91     21.44 o 
   3  -4   4       18.73       33.67      5.76 o 
   4  -4   4      233.30      239.08     13.49 o 
   5  -4   4     2619.94     2591.81    239.48 o 
   6  -4   4       80.62      106.25     13.33 o 
   7  -4   4        0.36        5.53      5.00 o 
   8  -4   4      135.68      193.95     31.46 o 
   9  -4   4       11.47        9.99     10.73 o 
  10  -4   4       12.80        7.40     14.07 o 
  11  -4   4        0.51        9.99     14.44 o 
 -11  -3   4        1.24        2.22     12.95 o 
 -10  -3   4      143.32      123.26     29.24 o 
  -9  -3   4        0.03       -1.89      6.64 o 
  -8  -3   4       32.48       40.87     11.17 o 
  -7  -3   4       22.65       16.88      6.74 o 
  -6  -3   4       34.83       32.91      8.36 o 
  -5  -3   4       24.14       29.50      5.60 o 
  -4  -3   4      296.68      326.84     33.76 o 
  -3  -3   4     3402.97     3673.25    124.41 o 
  -2  -3   4       22.64       25.79      5.21 o 
  -1  -3   4     4133.16     4022.79    403.82 o 
   0  -3   4      160.96      157.43     15.55 o 
   1  -3   4     1025.15     1117.82     33.68 o 
   2  -3   4     1170.55     1178.16     35.53 o 
   3  -3   4     3183.10     3448.80    285.01 o 
   4  -3   4     1323.49     1328.05    129.92 o 
   5  -3   4      104.82      108.61     10.74 o 
   6  -3   4      117.64      106.31     13.16 o 
   7  -3   4       10.58       10.03      5.41 o 
   8  -3   4      426.44      404.90     66.81 o 
   9  -3   4      256.62      269.46     38.86 o 
  10  -3   4       47.25       36.27     18.14 o 
  11  -3   4        3.93        7.40     13.33 o 
 -11  -2   4       29.82       47.75     22.58 o 
 -10  -2   4        0.65       11.47     12.95 o 
  -9  -2   4       22.90       10.70      6.33 o 
  -8  -2   4       57.59       40.61     26.65 o 
  -7  -2   4       11.09       19.48      6.76 o 
  -6  -2   4      110.62      118.05     10.27 o 
  -5  -2   4      768.56      780.19     44.48 o 
  -4  -2   4      226.01      234.61     12.64 o 
  -3  -2   4      181.49      186.18      9.28 o 
  -2  -2   4       20.31       21.19      3.68 o 
  -1  -2   4      354.01      369.99     32.23 o 
   0  -2   4      106.64      104.99     10.73 o 
   1  -2   4       44.44       48.30      4.65 o 
   2  -2   4        3.40        5.16      2.22 o 
   3  -2   4     1492.55     1485.90     93.83 o 
   4  -2   4        0.00        2.81      2.58 o 
   5  -2   4        1.47        4.17      3.00 o 
   6  -2   4      574.73      543.80     69.22 o 
   7  -2   4       59.35       61.79     21.10 o 
   8  -2   4      112.41       81.31     13.81 o 
   9  -2   4        4.90        8.54      6.50 o 
  10  -2   4       23.48       10.36     12.95 o 
  11  -2   4       16.88       10.73     11.84 o 
 -11  -1   4       13.78        6.66     12.95 o 
 -10  -1   4        7.35       10.73     12.95 o 
  -9  -1   4       53.67       48.12     17.77 o 
  -8  -1   4      201.55      163.81     18.91 o 
  -7  -1   4      196.77      217.47     26.28 o 
  -6  -1   4      240.03      206.91     16.40 o 
  -5  -1   4      955.41     1001.07     34.42 o 
  -4  -1   4      287.87      213.41     97.84 o 
  -3  -1   4      305.03      122.27     70.99 o 
  -2  -1   4       80.15       76.45      6.32 o 
  -1  -1   4     2941.74     3238.78    204.13 o 
   0  -1   4      119.65      114.36      4.64 o 
   1  -1   4     2278.30     2569.54    104.69 o 
   2  -1   4     1754.70     1918.63    186.92 o 
   3  -1   4      313.99      243.55     18.14 o 
   4  -1   4      134.78      118.60     12.03 o 
   5  -1   4      320.62      293.57     32.39 o 
   6  -1   4       70.75       83.64     12.27 o 
   7  -1   4      243.52      236.79     36.46 o 
   8  -1   4      185.26      175.82     20.00 o 
   9  -1   4       93.43      107.93     17.61 o 
  10  -1   4        5.06        1.11     12.21 o 
  11  -1   4        8.16       34.42     16.29 o 
 -11   0   4        0.88       13.70     13.70 o 
 -10   0   4        7.19       13.70     11.47 o 
  -9   0   4      206.31      226.53     36.64 o 
  -8   0   4       66.30       76.78     13.06 o 
  -7   0   4       37.34       35.76      6.68 o 
  -6   0   4     1043.15     1046.03     26.10 o 
  -5   0   4      457.72      459.21     16.08 o 
  -4   0   4     1798.94     1906.51     61.81 o 
  -3   0   4      917.82      936.81     20.85 o 
  -2   0   4     3516.24     3789.49     50.71 o 
  -1   0   4       54.49       62.57      3.83 o 
   0   0   4        6.10        4.66      1.85 o 
   1   0   4     2692.14     2975.91    115.60 o 
   2   0   4     5840.40     6271.90    358.95 o 
   3   0   4       75.14       15.73     32.02 o 
   4   0   4     3107.32     3330.04    320.54 o 
   5   0   4     2296.32     2151.67    243.55 o 
   6   0   4      228.56      220.51     16.61 o 
   7   0   4       14.12       20.67      7.18 o 
   8   0   4       40.25       34.04     10.17 o 
   9   0   4        0.31       -8.22      5.48 o 
  10   0   4        1.10       -3.28      7.46 o 
  11   0   4        3.02        3.33     13.33 o 
 -11   1   4        3.49       13.33     13.33 o 
 -10   1   4      151.72      122.15     29.98 o 
  -9   1   4       70.80       72.55     20.73 o 
  -8   1   4      725.40      682.91     48.49 o 
  -7   1   4       23.07       24.36      5.75 o 
  -6   1   4     2488.89     2517.61     39.55 o 
  -5   1   4      212.73      229.06     16.33 o 
  -4   1   4      242.89      233.43     10.21 o 
  -3   1   4      131.36      141.74      7.23 o 
  -2   1   4        0.04        1.58      1.37 o 
  -1   1   4      180.18      141.84     81.21 o 
   0   1   4        3.45        1.23      0.93 o 
   1   1   4        0.51        2.43      1.11 o 
   2   1   4      661.19      718.64     46.19 o 
   3   1   4     4160.38     1441.03   1926.21 o 
   4   1   4     4557.07     4363.71    354.22 o 
   5   1   4     4526.91     4539.14    319.25 o 
   6   1   4      463.89      460.71     28.50 o 
   7   1   4      173.95      142.15     22.02 o 
   8   1   4       57.93       77.27     14.51 o 
   9   1   4        0.06        1.33      6.67 o 
  10   1   4        1.72        4.90      7.80 o 
  11   1   4        4.27       -3.33     13.33 o 
 -11   2   4        0.46       13.70     13.33 o 
 -10   2   4        0.10       12.21     10.36 o 
  -9   2   4      104.75      110.67     25.91 o 
  -8   2   4      506.58      438.62     38.86 o 
  -7   2   4      233.90      230.90     22.39 o 
  -6   2   4      994.56      967.17     44.32 o 
  -5   2   4      531.88      517.40     56.96 o 
  -4   2   4      855.62      916.45     51.99 o 
  -3   2   4     3550.95     3944.76    165.11 o 
  -2   2   4      732.25      878.74     31.76 o 
  -1   2   4     2465.77     2627.12    107.10 o 
   0   2   4     1634.47     1470.76     38.96 o 
   1   2   4     1864.10     1822.44     88.87 o 
   2   2   4     1377.06     1427.91     85.91 o 
   3   2   4        8.54        6.57      6.74 o 
   4   2   4     1796.93     1646.17    133.07 o 
   5   2   4      222.75      214.45     16.22 o 
   6   2   4      739.77      691.88     31.28 o 
   7   2   4       18.75       11.77      6.05 o 
   8   2   4       34.27       33.07     10.38 o 
   9   2   4        9.50       26.22     10.12 o 
  10   2   4        0.62        7.60      9.07 o 
 -11   3   4        4.45       18.88     12.95 o 
 -10   3   4        0.02       11.47     11.10 o 
  -9   3   4       34.48       39.23     16.29 o 
  -8   3   4      262.05      227.83     18.58 o 
  -7   3   4        4.22        8.43      4.71 o 
  -6   3   4      235.72      180.12     37.20 o 
  -5   3   4       26.13       35.22      4.93 o 
  -4   3   4      846.89      850.49     37.93 o 
  -3   3   4       17.43       18.84      3.92 o 
  -2   3   4     1815.27     1841.14     96.59 o 
  -1   3   4       78.46       74.84      5.18 o 
   0   3   4      168.54      151.38      8.99 o 
   1   3   4       71.50       66.08      5.89 o 
   2   3   4     1696.49     1727.82     97.80 o 
   3   3   4      195.40      181.99     42.63 o 
   4   3   4      727.88      678.25     27.19 o 
   5   3   4       19.33       15.87      6.27 o 
   6   3   4        1.13        0.74      3.97 o 
   7   3   4      305.69      265.77     21.72 o 
   8   3   4       52.51       52.04     29.80 o 
   9   3   4        2.20       10.83      8.06 o 
  10   3   4        0.06        4.59      8.63 o 
 -11   4   4        0.16       -9.99      9.62 o 
 -10   4   4      101.20      145.84     31.09 o 
  -9   4   4      287.86      284.64     33.68 o 
  -8   4   4      552.22      448.92     27.21 o 
  -7   4   4      244.44      201.01     46.27 o 
  -6   4   4        0.47        0.93      3.40 o 
  -5   4   4      144.77      152.72      8.23 o 
  -4   4   4     1676.14     1757.48     88.62 o 
  -3   4   4      276.82      297.85     28.32 o 
  -2   4   4      194.99      180.27     19.25 o 
  -1   4   4        6.72        7.12      4.63 o 
   0   4   4      256.32      238.10     11.80 o 
   1   4   4      755.22      735.81     33.77 o 
   2   4   4       37.94       35.00     10.68 o 
   3   4   4      752.25      859.00     53.81 o 
   4   4   4      123.83      107.22     13.58 o 
   5   4   4       99.27      108.54     14.92 o 
   6   4   4      125.98      120.09     22.02 o 
   7   4   4        2.91        3.50      5.69 o 
   8   4   4      105.98      109.79     26.28 o 
   9   4   4        6.10       10.73      8.64 o 
  10   4   4        0.62       14.81     13.33 o 
 -11   5   4       19.90       21.47     15.55 o 
 -10   5   4        7.69        2.59     10.73 o 
  -9   5   4       11.98        3.40      6.48 o 
  -8   5   4       47.54       55.49     12.23 o 
  -7   5   4       31.18       29.01      8.96 o 
  -6   5   4      103.32       99.70     13.99 o 
  -5   5   4        0.95        2.59      4.81 o 
  -4   5   4      198.25      201.18     19.80 o 
  -3   5   4      181.84      174.90      8.90 o 
  -2   5   4        0.00        5.73      3.15 o 
  -1   5   4      769.00      744.43     21.46 o 
   0   5   4      609.67      544.38     40.72 o 
   1   5   4       55.79       49.41      8.11 o 
   2   5   4        9.15        6.05      2.94 o 
   3   5   4      610.96      609.59     37.07 o 
   4   5   4        7.16        2.59      4.16 o 
   5   5   4      118.89      117.96     16.32 o 
   6   5   4       15.87       13.86      6.53 o 
   7   5   4       98.11      116.87     19.36 o 
   8   5   4       38.01       53.21     14.39 o 
   9   5   4        0.36        3.97      8.69 o 
 -11   6   4       21.76       44.79     21.47 o 
 -10   6   4        0.89       11.84     12.58 o 
  -9   6   4        2.56        8.42      8.88 o 
  -8   6   4        4.82        4.39      6.00 o 
  -7   6   4       21.37       11.84      6.54 o 
  -6   6   4       13.16       11.84      8.14 o 
  -5   6   4      474.75      548.92     35.53 o 
  -4   6   4      122.71      115.48     18.51 o 
  -3   6   4     4718.86     5045.95    598.70 o 
  -2   6   4      152.15      164.74     10.48 o 
  -1   6   4      408.01      449.34     46.27 o 
   0   6   4     1115.00     1185.93     45.16 o 
   1   6   4     1329.59      443.29    633.31 o 
   2   6   4      159.91      167.70     13.65 o 
   3   6   4      127.61      142.08     11.97 o 
   4   6   4        0.99        2.66      4.09 o 
   5   6   4       32.51       31.12      9.15 o 
   6   6   4       92.38      116.42     18.70 o 
   7   6   4       14.35        7.43      6.93 o 
   8   6   4        8.30        2.16      7.72 o 
   9   6   4       28.85       33.31     21.47 o 
 -11   7   4       14.75       31.46     18.14 o 
 -10   7   4        0.43       -4.44      9.99 o 
  -9   7   4        0.30       -0.88      6.14 o 
  -8   7   4      301.02      303.13     23.45 o 
  -7   7   4       71.05      104.75     22.95 o 
  -6   7   4       23.61       38.49     13.70 o 
  -5   7   4      227.10      253.18     25.54 o 
  -4   7   4      122.83      142.13     20.73 o 
  -3   7   4        7.58        4.73      2.80 o 
  -2   7   4        1.41        3.82      3.36 o 
  -1   7   4     2377.73     2350.42     45.16 o 
   0   7   4       18.07        5.43      7.59 o 
   1   7   4       15.36        6.20      6.29 o 
   2   7   4       35.56       36.43      8.43 o 
   3   7   4      114.59      115.62     16.29 o 
   4   7   4      126.83      159.11     18.84 o 
   5   7   4       11.39       16.79      7.98 o 
   6   7   4       35.21       43.99     11.92 o 
   7   7   4       36.44       49.62     14.07 o 
   8   7   4       74.40       72.71     16.87 o 
 -11   8   4        0.28        4.44     12.95 o 
 -10   8   4       14.61        0.04      7.46 o 
  -9   8   4       44.74       59.52     14.07 o 
  -8   8   4       57.59       51.82     17.77 o 
  -7   8   4     1299.30     1296.23     66.26 o 
  -6   8   4        5.57       29.98     11.84 o 
  -5   8   4      625.11      608.51     40.35 o 
  -4   8   4       14.15       19.99      9.25 o 
  -3   8   4     1526.61     1492.90     79.21 o 
  -2   8   4      125.17      101.28     11.38 o 
  -1   8   4      171.38      161.38     17.77 o 
   0   8   4     1217.02     1169.74     40.16 o 
   1   8   4     1315.21     1239.28     38.73 o 
   2   8   4       82.49       69.84     11.89 o 
   3   8   4      230.71      205.93     19.08 o 
   4   8   4      721.61      751.41     36.09 o 
   5   8   4      547.29      574.13     33.59 o 
   6   8   4      237.89      225.37     26.56 o 
   7   8   4        0.01        7.63      7.60 o 
   8   8   4       20.63       30.02      9.73 o 
 -11   9   4       17.10       32.57     18.14 o 
 -10   9   4       18.84       29.59     13.23 o 
  -9   9   4        1.23       -3.48      7.40 o 
  -8   9   4       72.43       62.92     19.25 o 
  -7   9   4        2.67        2.96      8.88 o 
  -6   9   4      250.94      265.76     30.35 o 
  -5   9   4      261.47      282.79     28.87 o 
  -4   9   4      142.52      145.84     23.69 o 
  -3   9   4      204.47      205.06     22.95 o 
  -2   9   4       26.81       26.11      6.54 o 
  -1   9   4        8.78       12.12      6.48 o 
   0   9   4       93.47      110.73     14.25 o 
   1   9   4        2.30        2.59      4.71 o 
   2   9   4      296.49      263.71     20.25 o 
   3   9   4       14.07       18.45      8.06 o 
   4   9   4      240.81      223.89     24.16 o 
   5   9   4       48.36       77.19     15.97 o 
   6   9   4        0.84        3.15      8.64 o 
   7   9   4        7.35        0.80      7.73 o 
 -10  10   4       34.92       35.44     13.96 o 
  -9  10   4       96.85      105.49     26.65 o 
  -8  10   4       90.91       97.72     25.17 o 
  -7  10   4        5.36        2.22      9.25 o 
  -6  10   4      590.51      605.92     45.53 o 
  -5  10   4      379.96      374.21     34.42 o 
  -4  10   4      241.73      250.21     27.39 o 
  -3  10   4      145.35      155.83     24.80 o 
  -2  10   4       74.81       70.73      8.91 o 
  -1  10   4       79.09       81.21     12.29 o 
   0  10   4      737.91      633.20     53.49 o 
   1  10   4        6.98       11.38      6.22 o 
   2  10   4      259.28      253.50     20.81 o 
   3  10   4        1.23       -2.57      7.59 o 
   4  10   4        0.22        7.64      7.29 o 
   5  10   4       19.14       32.20     15.18 o 
   6  10   4        6.47        6.63      7.24 o 
   7  10   4       11.45       11.15      8.34 o 
 -10  11   4       35.55       33.56     13.06 o 
  -9  11   4       28.81       35.16     18.14 o 
  -8  11   4       17.88       34.05     17.40 o 
  -7  11   4      105.15      113.63     26.28 o 
  -6  11   4      121.45      146.58     28.87 o 
  -5  11   4       92.04       78.47     19.99 o 
  -4  11   4        4.09       11.84     10.36 o 
  -3  11   4      192.33      161.75     27.02 o 
  -2  11   4      143.07      125.48     24.06 o 
  -1  11   4       41.32       48.74      8.37 o 
   0  11   4       24.29       24.43     12.21 o 
   1  11   4        7.91       21.10     12.21 o 
   2  11   4        9.33       15.55     11.47 o 
   3  11   4        5.95       18.88     14.81 o 
   4  11   4        1.03        4.51      6.33 o 
   5  11   4        0.13        5.44      7.04 o 
   6  11   4       14.53       11.92      8.45 o 
 -10  12   4        7.16       17.36     11.51 o 
  -9  12   4       10.31       20.36     14.44 o 
  -8  12   4       11.04        0.00     11.47 o 
  -7  12   4       10.87        7.77     12.95 o 
  -6  12   4       57.58       72.18     20.73 o 
  -5  12   4        2.76        6.66      9.25 o 
  -4  12   4       40.41       35.16     13.33 o 
  -3  12   4        2.50        2.59      8.51 o 
  -2  12   4       21.39       38.12     12.95 o 
  -1  12   4        3.55       17.49      5.94 o 
   0  12   4       32.01       31.80      8.47 o 
   1  12   4       12.44       18.81      7.51 o 
   2  12   4        1.03        4.24      5.74 o 
   3  12   4        8.99       12.25      7.74 o 
   4  12   4        0.04        4.99      6.76 o 
   5  12   4       45.01       47.76     11.80 o 
  -9  13   4        2.00        5.92     15.18 o 
  -8  13   4       46.69       74.77     24.43 o 
  -7  13   4       54.03       84.39     24.43 o 
  -6  13   4      138.17      158.79     32.57 o 
  -5  13   4       36.10       49.60     17.40 o 
  -4  13   4        8.00       12.21     10.73 o 
  -3  13   4       16.97       21.47     11.84 o 
  -2  13   4       66.49      112.15     25.17 o 
  -1  13   4      204.21      225.79     34.42 o 
   0  13   4        1.83       12.25      6.56 o 
   1  13   4        6.24        7.62      6.66 o 
   2  13   4        4.26       15.33      8.29 o 
   3  13   4       24.78       44.37     12.06 o 
   4  13   4        1.58        2.38      7.61 o 
  -8  14   4      106.15      123.63     30.72 o 
  -7  14   4       42.26       60.70     24.06 o 
  -6  14   4        0.22       -2.96     11.10 o 
  -5  14   4        0.22       10.36     13.33 o 
  -4  14   4       12.45       32.94     17.03 o 
  -3  14   4       72.38       87.72     22.95 o 
  -2  14   4       68.86       83.28     22.58 o 
  -1  14   4       10.01       26.65     14.07 o 
   0  14   4       92.65      103.27     26.65 o 
   1  14   4        1.02        4.38      6.85 o 
   2  14   4       31.52       40.58     13.03 o 
   3  14   4        0.05        4.58      7.94 o 
  -7  15   4        0.46       11.10     13.70 o 
  -6  15   4       25.94       21.10     15.92 o 
  -5  15   4        0.19       14.44     14.07 o 
  -4  15   4      144.58      138.80     31.46 o 
  -3  15   4       49.41       55.89     19.99 o 
  -2  15   4       52.63       81.43     23.32 o 
  -1  15   4       27.17       20.36     15.92 o 
   1  15   4       73.91      101.05     27.02 o 
   2  15   4        0.43        3.50      7.81 o 
  -5  16   4       30.23       59.59     21.47 o 
  -4  16   4        9.59       16.66     16.29 o 
  -3  16   4       29.69       57.00     21.84 o 
  -2  16   4        7.40        3.70     15.18 o 
  -1  16   4       36.68       37.75     19.99 o 
  -1 -17   5       35.56       49.34     14.79 o 
   0 -17   5       51.05       65.47     17.58 o 
   1 -17   5        0.12       11.10     13.33 o 
   2 -17   5        2.71       -7.03      9.99 o 
   3 -17   5        1.02        9.62     11.84 o 
   4 -17   5        1.76       12.58     12.21 o 
   5 -17   5        0.00        5.55     13.33 o 
   6 -17   5        0.97        1.48     13.70 o 
  -2 -16   5        4.07       21.09     10.98 o 
  -1 -16   5        0.01        6.79      8.59 o 
   0 -16   5        1.16       -6.29      7.07 o 
   1 -16   5       85.38       84.76     26.28 o 
   2 -16   5        1.32        6.29     12.95 o 
   3 -16   5       13.00        0.00     10.73 o 
   4 -16   5        7.70       -4.44     10.36 o 
   5 -16   5       61.38       45.53     21.47 o 
   6 -16   5       61.05       71.81     24.80 o 
   7 -16   5        0.19        8.14     14.07 o 
  -4 -15   5        2.65       16.39     10.32 o 
  -3 -15   5        0.05        6.90      8.27 o 
  -2 -15   5        3.53       21.93     10.28 o 
  -1 -15   5       17.05       16.03      9.67 o 
   0 -15   5       49.09       51.93     15.92 o 
   1 -15   5       26.85       33.10     17.21 o 
   2 -15   5       21.69       28.13     14.81 o 
   3 -15   5       28.74       22.58     15.55 o 
   4 -15   5        1.81       26.28     16.29 o 
   5 -15   5        0.49        8.88     13.33 o 
   6 -15   5       49.51       50.71     21.47 o 
   7 -15   5       98.88       85.87     25.91 o 
   8 -15   5       18.18       24.06     18.51 o 
  -5 -14   5       18.29       14.94     11.85 o 
  -4 -14   5        1.47       -1.69      7.72 o 
  -3 -14   5       34.55       34.58     12.43 o 
  -2 -14   5       43.54       38.18     12.63 o 
  -1 -14   5       82.54       88.72     16.53 o 
   0 -14   5        1.87        1.32      6.38 o 
   1 -14   5      185.38      223.56     32.20 o 
   2 -14   5        0.00        5.89      6.48 o 
   3 -14   5       19.50       17.40     12.58 o 
   4 -14   5      187.81      202.10     36.64 o 
   5 -14   5        3.66       -1.85     11.10 o 
   6 -14   5      307.34      284.64     44.05 o 
   7 -14   5       25.67       23.32     15.18 o 
   8 -14   5       94.17       76.99     25.17 o 
   9 -14   5      181.43      152.13     35.16 o 
  -6 -13   5       51.81       74.69     19.34 o 
  -5 -13   5       50.75       63.26     16.22 o 
  -4 -13   5       53.71       50.90     14.39 o 
  -3 -13   5      141.36      138.63     21.72 o 
  -2 -13   5      103.28       90.95     17.93 o 
  -1 -13   5       34.29       39.53     11.01 o 
   0 -13   5      670.66      744.53     73.29 o 
   1 -13   5       84.65       90.28     15.56 o 
   2 -13   5      158.09      154.70     19.49 o 
   3 -13   5        0.87        1.48     11.10 o 
   4 -13   5       69.31      112.52     26.65 o 
   5 -13   5       12.69       11.47     12.21 o 
   6 -13   5       65.76       84.39     24.43 o 
   7 -13   5       79.74      102.53     28.13 o 
   8 -13   5        3.64       20.36     14.44 o 
   9 -13   5       95.25      104.38     27.02 o 
  10 -13   5        0.76       10.36     12.95 o 
  -6 -12   5       22.18       39.32     12.72 o 
  -5 -12   5        4.45        4.07      8.38 o 
  -4 -12   5       15.89       37.62     11.37 o 
  -3 -12   5       67.20       59.28     14.22 o 
  -2 -12   5      181.06      179.92     22.64 o 
  -1 -12   5     1077.29     1078.14    109.01 o 
   0 -12   5      130.72      151.94     39.60 o 
   1 -12   5      482.35      429.01     50.71 o 
   2 -12   5        0.23       -2.33      5.55 o 
   3 -12   5      353.77      403.16     31.09 o 
   4 -12   5      106.87      129.18     26.65 o 
   5 -12   5      615.76      668.84     51.08 o 
   6 -12   5      703.82      714.37     54.41 o 
   7 -12   5      227.53      238.00     39.23 o 
   8 -12   5      595.12      573.72     53.67 o 
   9 -12   5       15.68       24.43     15.55 o 
  10 -12   5       10.45       20.36     15.18 o 
  -7 -11   5        0.00        6.14      8.52 o 
  -6 -11   5       15.34        8.76      8.45 o 
  -5 -11   5       31.40       24.81     10.34 o 
  -4 -11   5      320.25      289.23     26.93 o 
  -3 -11   5      215.22      240.97     25.39 o 
  -2 -11   5      152.94      168.80     21.06 o 
  -1 -11   5        9.52        3.50      5.06 o 
   0 -11   5       84.72       74.24     12.49 o 
   1 -11   5        1.32       -2.22      6.48 o 
   2 -11   5      498.16      526.38     90.50 o 
   3 -11   5       30.53       34.07      8.74 o 
   4 -11   5      290.49      262.43     30.35 o 
   5 -11   5      253.47      242.81     29.98 o 
   6 -11   5      275.35      260.21     32.20 o 
   7 -11   5        1.26        9.62     12.95 o 
   8 -11   5        0.14       15.18     14.81 o 
   9 -11   5       14.82        7.40     17.03 o 
  10 -11   5       97.08       81.80     25.91 o 
  -8 -10   5        0.55        2.59      9.38 o 
  -7 -10   5       25.10       42.39     13.06 o 
  -6 -10   5       39.98       48.45     13.54 o 
  -5 -10   5       28.05       34.19     10.98 o 
  -4 -10   5      117.35      127.10     19.25 o 
  -3 -10   5       51.04       49.58     12.17 o 
  -2 -10   5       55.89       53.43     11.52 o 
  -1 -10   5       11.01       14.71      6.48 o 
   0 -10   5        4.42       -0.05      3.90 o 
   1 -10   5      210.67      208.16     16.58 o 
   2 -10   5        0.66       -1.37      4.26 o 
   3 -10   5       18.12       20.30      7.40 o 
   4 -10   5       43.08       53.78      9.78 o 
   5 -10   5      350.20      352.00     34.05 o 
   6 -10   5      403.11      467.86     40.72 o 
   7 -10   5      198.70      214.31     35.16 o 
   8 -10   5      156.74      152.50     32.57 o 
   9 -10   5       15.40       22.58     16.29 o 
  10 -10   5      128.73      130.29     32.94 o 
  11 -10   5        1.74       11.84     14.44 o 
  -8  -9   5       91.09       95.47     20.37 o 
  -7  -9   5       10.70       22.61     13.33 o 
  -6  -9   5       75.64       71.39     15.74 o 
  -5  -9   5        9.76        9.59      7.11 o 
  -4  -9   5       91.10      122.48     18.08 o 
  -3  -9   5       41.65       44.39     11.12 o 
  -2  -9   5       39.42       23.92      7.58 o 
  -1  -9   5      236.44      239.10     20.17 o 
   0  -9   5       45.37       44.72      9.16 o 
   1  -9   5      529.78      512.38     43.49 o 
   2  -9   5      248.98      243.18     18.69 o 
   3  -9   5      108.60      122.25     21.10 o 
   4  -9   5       98.29      101.88     12.66 o 
   5  -9   5       14.33       13.22      5.25 o 
   6  -9   5       53.45       54.41     17.03 o 
   7  -9   5      396.21      435.65     40.72 o 
   8  -9   5       13.51        7.40     10.73 o 
   9  -9   5       29.88       37.75     18.51 o 
  10  -9   5       25.03       22.58     16.29 o 
  11  -9   5        0.53       -4.07     12.58 o 
  -9  -8   5        4.13       -5.39      7.40 o 
  -8  -8   5        3.67        5.18      8.43 o 
  -7  -8   5        0.92        2.08      6.38 o 
  -6  -8   5      141.14      139.91     20.51 o 
  -5  -8   5      109.79      125.74     18.80 o 
  -4  -8   5      556.16      534.02     29.70 o 
  -3  -8   5      577.42      531.17     59.59 o 
  -2  -8   5      140.82      138.25     16.23 o 
  -1  -8   5     1075.74     1015.84     83.47 o 
   0  -8   5      439.25      382.87     40.53 o 
   1  -8   5      354.36      301.85     42.94 o 
   2  -8   5      658.16      668.54     39.42 o 
   3  -8   5       44.89       46.12      8.36 o 
   4  -8   5       65.95       72.81     10.47 o 
   5  -8   5     1012.77     1043.36     32.49 o 
   6  -8   5      489.51      547.07     41.46 o 
   7  -8   5       47.50       48.12     17.40 o 
   8  -8   5        1.99        2.59      9.25 o 
   9  -8   5       25.54       41.83     17.40 o 
  10  -8   5        3.44       16.66     14.44 o 
  11  -8   5        0.40        3.70     11.10 o 
  -9  -7   5       17.15       19.32     10.46 o 
  -8  -7   5        0.10        9.95      8.27 o 
  -7  -7   5        8.90        8.88      7.84 o 
  -6  -7   5       67.97       81.78     15.68 o 
  -5  -7   5     1103.99     1097.62     42.91 o 
  -4  -7   5      830.72      776.59     64.40 o 
  -3  -7   5        2.25        2.78      4.19 o 
  -2  -7   5      263.18      248.61     31.65 o 
  -1  -7   5      285.17      299.75     25.54 o 
   0  -7   5       34.87       19.28      5.69 o 
   1  -7   5    15451.92    17161.07   1689.87 o 
   2  -7   5        0.21       -2.22      3.52 o 
   3  -7   5      843.33      926.47     28.56 o 
   4  -7   5       37.68       45.68      7.90 o 
   5  -7   5       52.58       59.62      9.50 o 
   6  -7   5        9.78        9.48      7.22 o 
   7  -7   5      226.46      219.12     31.46 o 
   8  -7   5       24.27       13.33     12.21 o 
   9  -7   5       32.24       26.28     16.29 o 
  10  -7   5        0.77        1.85     11.47 o 
  11  -7   5        6.89        5.55     11.84 o 
 -10  -6   5       24.12       40.06     13.84 o 
  -9  -6   5        4.54       11.38      9.15 o 
  -8  -6   5        5.09       -0.88      8.14 o 
  -7  -6   5       63.66       73.11     18.69 o 
  -6  -6   5        0.03        1.30      4.97 o 
  -5  -6   5        6.68       10.19      6.27 o 
  -4  -6   5       70.48       69.86     12.17 o 
  -3  -6   5      392.69      393.28     42.20 o 
  -2  -6   5      132.95      118.27     13.35 o 
  -1  -6   5       82.36       94.29     11.36 o 
   0  -6   5       25.48       34.15      6.90 o 
   1  -6   5        4.12        6.11      3.14 o 
   2  -6   5       71.91       73.62      9.38 o 
   3  -6   5       78.13       71.25      9.49 o 
   4  -6   5       88.05      120.57     14.62 o 
   5  -6   5      534.99      520.66     50.71 o 
   6  -6   5      662.13      626.98     65.51 o 
   7  -6   5      293.40      329.05     32.94 o 
   8  -6   5       15.27       30.72     14.44 o 
   9  -6   5       41.07       61.81     19.99 o 
  10  -6   5       26.97       16.29     14.44 o 
  11  -6   5       14.40        9.25     13.33 o 
 -10  -5   5        0.05       -2.75      8.36 o 
  -9  -5   5       12.62       11.51      9.67 o 
  -8  -5   5        1.73       10.85      7.27 o 
  -7  -5   5      135.29      124.72     18.27 o 
  -6  -5   5       30.67       33.78     11.66 o 
  -5  -5   5      276.81      285.47     20.15 o 
  -4  -5   5      112.36       91.21     13.17 o 
  -3  -5   5     1849.94     1821.90    113.45 o 
  -2  -5   5     1123.57     1109.45    151.02 o 
  -1  -5   5     2883.17     2808.45    303.88 o 
   0  -5   5      752.11      765.24     88.46 o 
   1  -5   5      627.60      614.64     60.33 o 
   2  -5   5     2102.02     2297.67     40.43 o 
   3  -5   5       64.64       90.47     10.01 o 
   4  -5   5      461.47      496.12     39.05 o 
   5  -5   5      391.48      390.55     19.20 o 
   6  -5   5       10.59       19.80      6.28 o 
   7  -5   5        3.44        7.97      4.79 o 
   8  -5   5       30.60       48.86     17.40 o 
   9  -5   5       10.81       26.65     15.92 o 
  10  -5   5       22.30       51.08     21.47 o 
  11  -5   5        0.29        3.70     10.73 o 
 -10  -4   5        6.83       -2.54      8.17 o 
  -9  -4   5        2.49        3.07      7.11 o 
  -8  -4   5       54.79       73.88     15.01 o 
  -7  -4   5        3.15       -0.84      4.95 o 
  -6  -4   5       79.35       73.86     12.91 o 
  -5  -4   5       49.46       46.74      9.95 o 
  -4  -4   5        3.22       10.17      4.31 o 
  -3  -4   5       69.85       84.93     14.81 o 
  -2  -4   5      118.29      118.50      9.90 o 
  -1  -4   5      422.77      394.62     43.68 o 
   0  -4   5        6.58        5.92      3.89 o 
   1  -4   5        2.99        0.20      1.69 o 
   2  -4   5        3.76        2.63      2.41 o 
   3  -4   5      269.61      287.34     14.40 o 
   4  -4   5       43.98       40.50      7.11 o 
   5  -4   5      296.32      280.28     39.79 o 
   6  -4   5        2.00       11.51      4.98 o 
   7  -4   5       39.95       40.30     14.99 o 
   8  -4   5        0.03        8.98      5.69 o 
   9  -4   5       16.58       52.56     19.25 o 
  10  -4   5       45.13       34.79     16.66 o 
  11  -4   5        7.41        5.92     14.81 o 
 -11  -3   5       61.93       78.47     27.02 o 
 -10  -3   5       11.13       12.58     12.21 o 
  -9  -3   5       14.52       22.72      9.32 o 
  -8  -3   5       28.02       41.73     11.44 o 
  -7  -3   5       98.53      107.31     15.82 o 
  -6  -3   5        4.38        7.30      3.69 o 
  -5  -3   5      182.37      181.81     11.42 o 
  -4  -3   5       31.37       53.08      7.03 o 
  -3  -3   5        9.90        5.89      4.89 o 
  -2  -3   5       20.64       16.70      3.58 o 
  -1  -3   5       72.78       66.43      7.56 o 
   0  -3   5     4323.12     4150.27    371.07 o 
   1  -3   5      515.40      496.05     15.81 o 
   2  -3   5        0.69        0.09      1.69 o 
   3  -3   5        0.30        2.13      3.33 o 
   4  -3   5       70.68       78.44      9.90 o 
   5  -3   5       43.27       38.04      7.38 o 
   6  -3   5       12.45        4.82      4.81 o 
   7  -3   5       41.90       41.93     17.77 o 
   8  -3   5      124.02      100.93     15.73 o 
   9  -3   5        1.38        5.55      9.99 o 
  10  -3   5       35.32       41.83     17.40 o 
  11  -3   5        7.79       -4.07     10.36 o 
 -11  -2   5       12.93       15.18     17.03 o 
 -10  -2   5       10.22       17.40     16.29 o 
  -9  -2   5       26.60       42.46     11.38 o 
  -8  -2   5        0.46        6.11      5.74 o 
  -7  -2   5        1.77        0.66      4.17 o 
  -6  -2   5      209.59      214.97     12.72 o 
  -5  -2   5      241.01      253.29     24.28 o 
  -4  -2   5      423.79      443.66     19.34 o 
  -3  -2   5     2338.27     2212.97    260.44 o 
  -2  -2   5        5.61        5.77      2.20 o 
  -1  -2   5      110.08      119.89     12.14 o 
   0  -2   5        8.44       10.22      2.19 o 
   1  -2   5      110.21      114.55      6.84 o 
   2  -2   5        1.63        4.66      1.85 o 
   3  -2   5     1027.00      958.66     37.38 o 
   4  -2   5       34.70       27.90      8.33 o 
   5  -2   5      208.33      204.44     14.39 o 
   6  -2   5      405.88      348.56     36.27 o 
   7  -2   5       24.63       22.23      9.99 o 
   8  -2   5       65.45       84.65     17.58 o 
   9  -2   5       15.04       28.97     12.21 o 
  10  -2   5        5.48        1.85     13.70 o 
  11  -2   5        4.71       30.35     15.55 o 
 -11  -1   5        2.88       12.95     14.07 o 
 -10  -1   5       12.12       23.32     14.07 o 
  -9  -1   5       12.59       13.33     10.36 o 
  -8  -1   5        9.14        8.12      6.37 o 
  -7  -1   5      115.50      112.60     21.84 o 
  -6  -1   5      153.13      152.44     10.98 o 
  -5  -1   5       51.97       46.44     11.21 o 
  -4  -1   5      290.54      126.23    146.21 o 
  -3  -1   5      249.06      238.82     29.21 o 
  -2  -1   5      349.34      334.83     18.44 o 
  -1  -1   5      344.43      352.28     19.48 o 
   0  -1   5      712.28      813.79     21.65 o 
   1  -1   5     3401.24     3817.37    107.80 o 
   2  -1   5      250.38      257.77     11.29 o 
   3  -1   5     1703.32     1693.03    177.67 o 
   4  -1   5       55.56       45.06      7.85 o 
   5  -1   5     2611.67     2609.71    320.17 o 
   6  -1   5       12.91       12.04      5.48 o 
   7  -1   5      406.14      375.74     26.84 o 
   8  -1   5      212.78      213.20     27.21 o 
   9  -1   5        9.60        8.41      7.56 o 
  10  -1   5        8.41       22.21     14.44 o 
  11  -1   5       10.20       25.54     15.92 o 
 -11   0   5        0.50        7.03     13.33 o 
 -10   0   5        1.13       -1.48      9.25 o 
  -9   0   5      239.55      271.31     38.86 o 
  -8   0   5        1.00       12.58     11.10 o 
  -7   0   5       48.81       56.29      8.18 o 
  -6   0   5      335.54      326.96     15.01 o 
  -5   0   5      535.00      465.77     38.01 o 
  -4   0   5      874.85      932.46     27.41 o 
  -3   0   5      419.58      440.89     13.65 o 
  -2   0   5      369.41      222.44    121.62 o 
  -1   0   5     1824.47     1992.77     54.42 o 
   0   0   5     2777.75     3085.29     84.39 o 
   1   0   5        0.01        3.42      1.21 o 
   2   0   5      576.40      503.15     38.36 o 
   3   0   5      240.33      232.01     23.50 o 
   4   0   5        5.50        2.32      2.84 o 
   5   0   5     1872.81     1759.46    182.66 o 
   6   0   5      804.98      770.28     62.18 o 
   7   0   5      538.87      533.72     28.50 o 
   8   0   5       24.15       25.05      9.04 o 
   9   0   5        8.97       19.32      9.44 o 
  10   0   5       32.88       42.10     13.69 o 
  11   0   5       31.73       59.59     24.06 o 
 -11   1   5        3.20        1.48     11.84 o 
 -10   1   5        0.46       -8.88      8.88 o 
  -9   1   5       75.90       62.92     20.36 o 
  -8   1   5     1810.24     1700.42     76.99 o 
  -7   1   5      436.68      428.64     18.75 o 
  -6   1   5      826.24      769.27     40.42 o 
  -5   1   5        0.00       -1.42      2.87 o 
  -4   1   5      903.30      983.95     39.81 o 
  -3   1   5     1825.10     1914.88     61.04 o 
  -2   1   5      161.34      169.12      9.59 o 
  -1   1   5      665.30      689.56     67.35 o 
   0   1   5     1275.86     1282.88     60.89 o 
   1   1   5     1105.77     1053.08     52.62 o 
   2   1   5     3446.16     3793.96    223.60 o 
   3   1   5       53.37       46.77      5.21 o 
   4   1   5       80.53       42.04     39.42 o 
   5   1   5      129.63      103.69     17.03 o 
   6   1   5       81.39       59.74     11.10 o 
   7   1   5      833.50      763.94     80.14 o 
   8   1   5       43.69       55.25     12.54 o 
   9   1   5       29.84       39.60     11.25 o 
  10   1   5       41.40       55.79     14.75 o 
 -11   2   5       37.95       29.61     17.77 o 
 -10   2   5      493.51      456.38     45.90 o 
  -9   2   5       19.32       31.09     15.55 o 
  -8   2   5     1230.28     1149.33     40.87 o 
  -7   2   5      868.18      820.63     32.73 o 
  -6   2   5       17.19       15.11      4.37 o 
  -5   2   5     2066.10     2061.07     71.13 o 
  -4   2   5       61.94       64.85      6.57 o 
  -3   2   5      239.76      219.77      9.32 o 
  -2   2   5        1.37        2.70      2.90 o 
  -1   2   5     1329.56      900.72    445.77 o 
   0   2   5      379.06      360.75     14.28 o 
   1   2   5      525.86      511.71     26.48 o 
   2   2   5      609.88      656.27     41.27 o 
   3   2   5     3513.82     4108.59    291.84 o 
   4   2   5       78.40       51.26     33.31 o 
   5   2   5      411.46      458.73     37.75 o 
   6   2   5      321.44      327.80     21.99 o 
   7   2   5      291.75      246.79     23.69 o 
   8   2   5       79.70      105.43     29.61 o 
   9   2   5        0.18        1.99      7.56 o 
  10   2   5        0.02        8.26      8.90 o 
 -11   3   5        4.66        9.25     11.10 o 
 -10   3   5        1.53        6.66      9.99 o 
  -9   3   5      113.33      109.56     26.28 o 
  -8   3   5        0.62       -1.76      4.84 o 
  -7   3   5        0.07        0.81      4.16 o 
  -6   3   5       60.58       81.24     12.58 o 
  -5   3   5      176.83      201.86     10.10 o 
  -4   3   5      980.31      965.88     37.56 o 
  -3   3   5     1494.25     1613.50     66.67 o 
  -2   3   5       20.93       28.39      4.15 o 
  -1   3   5     7149.76     7172.97    339.99 o 
   0   3   5     1207.26     1121.20     19.71 o 
   1   3   5        9.97        6.76      2.33 o 
   2   3   5       36.39       60.59      6.39 o 
   3   3   5      762.15      838.96     57.11 o 
   4   3   5      181.17      147.71     27.58 o 
   5   3   5       15.71        6.64      4.31 o 
   6   3   5       21.39       14.63      6.74 o 
   7   3   5       57.26       45.93     11.80 o 
   8   3   5       19.42       19.47      8.80 o 
   9   3   5       13.20       46.88     13.23 o 
  10   3   5       10.71       28.01     11.54 o 
 -11   4   5        2.96        9.99     14.07 o 
 -10   4   5       46.34       35.53     17.03 o 
  -9   4   5        2.50        4.44      9.25 o 
  -8   4   5       69.47       29.95     37.01 o 
  -7   4   5      639.33      558.74     56.08 o 
  -6   4   5       58.63       57.57     10.72 o 
  -5   4   5        0.13       -0.56      2.88 o 
  -4   4   5     1816.94     1920.59     60.27 o 
  -3   4   5     1558.83     1678.96     88.90 o 
  -2   4   5      988.70      990.65     56.13 o 
  -1   4   5     1052.29      972.08     22.14 o 
   0   4   5        9.77        8.08      2.92 o 
   1   4   5      382.90      409.44     16.82 o 
   2   4   5      541.80      571.20     40.32 o 
   3   4   5       34.72       35.46      8.01 o 
   4   4   5      153.37      139.05     14.05 o 
   5   4   5      195.51      171.35     16.98 o 
   6   4   5       41.01       35.04      9.85 o 
   7   4   5       67.20       78.01     15.55 o 
   8   4   5       68.17       89.88     23.32 o 
   9   4   5        0.09        2.69      9.99 o 
  10   4   5        4.86        6.66     15.73 o 
 -11   5   5       11.32        6.29     14.44 o 
 -10   5   5       10.04       15.18     14.07 o 
  -9   5   5      231.47       55.39    105.49 o 
  -8   5   5      212.14      195.15     21.06 o 
  -7   5   5        0.63       -2.22      4.62 o 
  -6   5   5      242.10      219.24     39.42 o 
  -5   5   5       38.55       43.11      9.15 o 
  -4   5   5      596.98      569.52     28.59 o 
  -3   5   5     1779.41     1701.14     90.64 o 
  -2   5   5     4894.35     4752.14    215.90 o 
  -1   5   5     3744.42     3641.03     69.00 o 
   0   5   5       95.16      101.36      8.03 o 
   1   5   5       12.63       18.56      4.26 o 
   2   5   5       30.40       40.09      7.04 o 
   3   5   5      280.83      160.42     98.90 o 
   4   5   5      221.52      199.22     16.54 o 
   5   5   5       60.90       58.49     11.70 o 
   6   5   5       11.29       13.45      7.17 o 
   7   5   5       14.53       20.96      8.89 o 
   8   5   5       56.23       49.33     13.17 o 
   9   5   5        4.09       19.80     10.05 o 
 -11   6   5        1.02       28.13     15.55 o 
 -10   6   5       17.23       14.07     13.33 o 
  -9   6   5        8.83       18.47     10.18 o 
  -8   6   5      158.20      165.58     20.53 o 
  -7   6   5      239.21      244.99     19.87 o 
  -6   6   5      439.47      452.68     36.64 o 
  -5   6   5        6.05        6.98      5.06 o 
  -4   6   5      244.52      247.25     22.21 o 
  -3   6   5      538.15      542.53     74.58 o 
  -2   6   5      742.31      700.39     81.06 o 
  -1   6   5     3873.08     3958.39    116.59 o 
   0   6   5        5.88        6.89      5.00 o 
   1   6   5      680.79      667.30     23.13 o 
   2   6   5      291.72      303.46     25.14 o 
   3   6   5       77.60       53.59     22.95 o 
   4   6   5        0.45        0.66      3.90 o 
   5   6   5       70.02       70.03     13.60 o 
   6   6   5      457.08      434.24     28.85 o 
   7   6   5        0.46        5.12      6.30 o 
   8   6   5       27.24       56.53     15.17 o 
   9   6   5        0.03        3.25      8.59 o 
 -11   7   5        0.05        7.77     13.33 o 
 -10   7   5       20.39       11.90     10.07 o 
  -9   7   5        9.19       16.34      9.15 o 
  -8   7   5        1.18        0.75      5.74 o 
  -7   7   5        4.50        5.90      6.15 o 
  -6   7   5      479.61      456.01     35.90 o 
  -5   7   5      168.39      162.49     23.69 o 
  -4   7   5      153.89      126.22     19.25 o 
  -3   7   5       91.31       95.33      9.25 o 
  -2   7   5      350.54      320.82     39.60 o 
  -1   7   5       84.28       82.70     10.46 o 
   0   7   5      607.89      621.00     44.97 o 
   1   7   5      164.81      186.54     14.33 o 
   2   7   5      237.55      155.45     83.93 o 
   3   7   5      102.28      131.15     16.46 o 
   4   7   5        5.55       15.36      7.33 o 
   5   7   5       61.80       54.78     12.43 o 
   6   7   5        0.88        1.25      5.92 o 
   7   7   5       38.79       66.35     15.44 o 
   8   7   5        4.14        5.80      8.76 o 
 -11   8   5       13.56       35.16     18.14 o 
 -10   8   5       23.54       32.67     12.53 o 
  -9   8   5       11.30       20.18     10.31 o 
  -8   8   5        0.03        5.15      9.07 o 
  -7   8   5      167.94      167.48     20.81 o 
  -6   8   5      471.69      562.61     41.46 o 
  -5   8   5      123.78      146.58     23.69 o 
  -4   8   5      138.69      163.60     23.69 o 
  -3   8   5      878.45      914.99     45.16 o 
  -2   8   5      122.50      109.47     11.03 o 
  -1   8   5      435.02      415.67     20.53 o 
   0   8   5        1.20        2.27      3.26 o 
   1   8   5       13.05        3.28      3.90 o 
   2   8   5        0.45        0.88      3.11 o 
   3   8   5       25.79       25.72      8.22 o 
   4   8   5      212.75      209.37     22.44 o 
   5   8   5       55.48       87.27     16.43 o 
   6   8   5       38.35       54.18     14.02 o 
   7   8   5       15.80       17.16      9.90 o 
   8   8   5        0.00        5.09      8.17 o 
 -11   9   5       76.09      106.60     29.98 o 
 -10   9   5       49.88       53.66     15.94 o 
  -9   9   5      124.40       98.59     18.65 o 
  -8   9   5       31.05       37.94     11.78 o 
  -7   9   5      100.54      108.08     24.80 o 
  -6   9   5       18.57       13.70      9.25 o 
  -5   9   5      652.91      629.61     42.57 o 
  -4   9   5       74.87       74.40     17.77 o 
  -3   9   5      127.34      121.04     21.10 o 
  -2   9   5       11.51       18.71      5.69 o 
  -1   9   5        6.47        2.58      3.28 o 
   0   9   5      651.51      281.31    314.43 o 
   1   9   5       41.09       50.74     18.14 o 
   2   9   5      414.63      376.55     24.18 o 
   3   9   5       73.81       79.94     15.03 o 
   4   9   5      119.55      126.68     19.44 o 
   5   9   5       79.39      117.18     19.50 o 
   6   9   5       68.27       78.08     17.40 o 
   7   9   5        3.65        9.99      8.90 o 
 -10  10   5        1.05        3.10      9.06 o 
  -9  10   5        4.14        5.66      9.03 o 
  -8  10   5        0.25        8.88     11.84 o 
  -7  10   5       16.57       14.44     11.84 o 
  -6  10   5      111.22      128.44     25.54 o 
  -5  10   5        0.60        1.85      7.77 o 
  -4  10   5      138.94      134.36     24.43 o 
  -3  10   5      481.14      481.92     37.01 o 
  -2  10   5      264.15      251.70     26.28 o 
  -1  10   5       24.56       26.57      7.46 o 
   0  10   5      911.45      762.51     37.01 o 
   1  10   5      111.86      112.54     16.46 o 
   2  10   5      402.10      368.38     30.72 o 
   3  10   5        3.96       10.25      6.57 o 
   4  10   5       78.19       98.89     18.04 o 
   5  10   5       30.37       36.41     12.38 o 
   6  10   5        2.83       -7.40     10.73 o 
 -10  11   5        3.47       10.91      9.99 o 
  -9  11   5       27.37       38.79     15.18 o 
  -8  11   5       29.77       31.83     17.77 o 
  -7  11   5        6.79        1.85      9.25 o 
  -6  11   5      131.68      155.83     29.24 o 
  -5  11   5       14.84        7.40      9.62 o 
  -4  11   5       35.56       44.42     15.55 o 
  -3  11   5      227.64      247.25     28.13 o 
  -2  11   5       37.17       41.83     14.81 o 
  -1  11   5      175.80      167.25     23.50 o 
   0  11   5      236.46      251.06     20.13 o 
   1  11   5        0.12        5.37      6.05 o 
   2  11   5       82.01      100.78     17.07 o 
   3  11   5       75.01      107.29     21.47 o 
   4  11   5       16.45       17.28     10.12 o 
   5  11   5        2.28        5.55     12.21 o 
   6  11   5        1.82        5.49      8.03 o 
  -9  12   5       12.24       14.64     10.58 o 
  -8  12   5        4.08       21.10     14.81 o 
  -7  12   5       47.78       43.68     18.51 o 
  -6  12   5        3.09       14.44     11.47 o 
  -5  12   5      102.07      117.33     25.91 o 
  -4  12   5       16.40       47.01     15.55 o 
  -3  12   5        9.18       36.64     12.95 o 
  -2  12   5        0.14        1.11      7.03 o 
  -1  12   5        4.44        1.48      8.88 o 
   0  12   5       97.08       97.72     22.95 o 
   1  12   5       33.47       46.64     17.03 o 
   2  12   5       73.09       59.59     18.88 o 
   3  12   5        3.34        9.88      7.32 o 
   4  12   5        0.43        9.71      7.83 o 
   5  12   5        5.90       -1.07      7.89 o 
  -9  13   5        0.63       14.81     15.55 o 
  -8  13   5       25.80       15.92     15.92 o 
  -7  13   5       17.61       23.69     15.92 o 
  -6  13   5        2.10      -11.47      9.62 o 
  -5  13   5       24.40       36.64     15.92 o 
  -4  13   5        2.68        8.14      9.99 o 
  -3  13   5       71.81       75.88     21.10 o 
  -2  13   5       12.36       17.03     10.36 o 
  -1  13   5        0.22        4.81      8.88 o 
   0  13   5        0.05        0.43      5.98 o 
   1  13   5       52.68       53.52     11.49 o 
   2  13   5       31.12       44.79     11.01 o 
   3  13   5        1.61       10.52      8.22 o 
   4  13   5        0.38       -4.23      7.46 o 
  -8  14   5       12.15       14.44     15.55 o 
  -7  14   5        1.20        1.48     12.21 o 
  -6  14   5      108.57       98.46     26.65 o 
  -5  14   5      127.03      143.61     30.35 o 
  -4  14   5        3.44        7.77     12.95 o 
  -3  14   5      102.93      114.37     27.39 o 
  -2  14   5      194.55      178.41     32.94 o 
  -1  14   5       84.65      105.86     27.02 o 
   1  14   5       88.78      111.83     16.88 o 
   2  14   5        2.81        7.21      7.52 o 
  -6  15   5       36.88       50.34     21.10 o 
  -5  15   5       39.68       52.93     19.99 o 
  -4  15   5       20.65       34.05     15.92 o 
  -3  15   5       28.44       41.46     18.14 o 
  -2  15   5      161.83      178.78     35.53 o 
  -1  15   5        0.85       12.58     13.33 o 
   0  15   5        8.43       11.84     13.33 o 
  -4  16   5        0.40       -1.85     13.33 o 
  -3  16   5       39.55       70.33     24.06 o 
  -2  16   5        0.56       11.84     14.07 o 
   0 -17   6        7.92       15.30     11.63 o 
   1 -17   6        1.82        5.92     11.10 o 
   2 -17   6        1.44       -1.11     13.70 o 
   3 -17   6        0.00       -3.70     10.36 o 
   4 -17   6        2.26       -6.66     11.47 o 
   5 -17   6        2.26        6.29     13.33 o 
   6 -17   6       31.45       39.98     20.36 o 
  -2 -16   6       14.36       16.17     12.03 o 
  -1 -16   6        0.48       -2.98      8.89 o 
   0 -16   6       52.09       59.79     15.70 o 
   1 -16   6       28.00       44.42     13.88 o 
   2 -16   6       20.14       50.34     20.36 o 
   3 -16   6      124.01      146.21     33.31 o 
   4 -16   6       47.89       42.20     18.14 o 
   5 -16   6        0.82        2.22     12.95 o 
   6 -16   6       71.25       89.94     26.65 o 
   7 -16   6        0.09       -8.88     11.84 o 
  -3 -15   6        3.88        4.26      7.59 o 
  -2 -15   6        0.08        5.55      8.09 o 
  -1 -15   6        9.04       17.95     10.21 o 
   0 -15   6       30.39       40.88     11.78 o 
   1 -15   6        3.26        5.38      7.87 o 
   2 -15   6        0.15       10.36     11.47 o 
   3 -15   6        0.03       16.29     16.29 o 
   4 -15   6       38.31       48.12     20.36 o 
   5 -15   6       87.61      103.27     29.61 o 
   6 -15   6        5.53       12.58     15.55 o 
   7 -15   6       14.66        2.59     11.47 o 
   8 -15   6       12.36        4.44     14.07 o 
  -5 -14   6        3.21        7.14     10.47 o 
  -4 -14   6        5.61       -1.07      7.31 o 
  -3 -14   6        0.06       -2.88      6.74 o 
  -2 -14   6       19.23       18.30      9.81 o 
  -1 -14   6       66.25       74.08     16.09 o 
   0 -14   6       17.99       28.55     11.36 o 
   1 -14   6      199.21      238.74     29.61 o 
   2 -14   6       17.48       19.03      8.48 o 
   3 -14   6      227.65      216.90     37.38 o 
   4 -14   6      120.15      161.38     33.31 o 
   5 -14   6      405.93      404.56     44.42 o 
   6 -14   6      214.82      195.80     38.12 o 
   7 -14   6      274.74      275.75     44.42 o 
   8 -14   6      141.26      150.28     34.42 o 
   9 -14   6       15.37       22.21     15.92 o 
  -5 -13   6        4.84       12.95      9.55 o 
  -4 -13   6        4.94       11.27      8.53 o 
  -3 -13   6        2.84       -0.52      6.53 o 
  -2 -13   6       26.90       24.49      9.53 o 
  -1 -13   6       49.49       67.30     14.18 o 
   0 -13   6       23.85       24.52      9.16 o 
   1 -13   6       80.91       67.37     18.51 o 
   2 -13   6        2.29        5.02      6.22 o 
   3 -13   6      192.78      212.83     20.08 o 
   4 -13   6       24.38       74.77     22.21 o 
   5 -13   6       46.90       43.68     20.36 o 
   6 -13   6        6.77        9.62     12.21 o 
   7 -13   6       90.04      124.74     31.09 o 
   8 -13   6       46.16       60.33     22.21 o 
   9 -13   6        8.56       11.10     13.70 o 
  -6 -12   6       39.53       48.36     13.87 o 
  -5 -12   6       70.38       91.59     18.82 o 
  -4 -12   6        7.13       18.73      8.98 o 
  -3 -12   6      206.97      197.39     25.17 o 
  -2 -12   6       27.01       35.74     11.17 o 
  -1 -12   6       35.30       44.62     10.93 o 
   0 -12   6      942.60      926.52     45.90 o 
   1 -12   6      226.63      233.12     35.53 o 
   2 -12   6      556.32      559.11     29.46 o 
   3 -12   6        4.24       11.23      6.00 o 
   4 -12   6      248.99      263.17     32.57 o 
   5 -12   6        0.36        3.33     11.47 o 
   6 -12   6      188.15      164.34     32.57 o 
   7 -12   6       18.70       65.88     22.21 o 
   8 -12   6       56.11       48.12     19.62 o 
   9 -12   6        6.91       35.16     18.14 o 
  10 -12   6      151.42      174.34     38.12 o 
  -7 -11   6       51.97       56.87     15.47 o 
  -6 -11   6        2.39       -2.14      7.37 o 
  -5 -11   6       12.29       15.02     13.33 o 
  -4 -11   6      186.03      196.87     24.72 o 
  -3 -11   6      756.45      749.83    133.07 o 
  -2 -11   6      127.51      132.52     18.97 o 
  -1 -11   6     1375.90     1304.99    149.72 o 
   0 -11   6      957.18      873.65    141.02 o 
   1 -11   6       33.25       55.70     11.10 o 
   2 -11   6       67.45       71.30     17.58 o 
   3 -11   6        2.41       12.66      6.16 o 
   4 -11   6      402.22      415.54     23.64 o 
   5 -11   6        3.45       22.58     13.33 o 
   6 -11   6      421.97      419.37     40.72 o 
   7 -11   6        6.35       18.14     12.95 o 
   8 -11   6        2.33        5.55     13.33 o 
   9 -11   6       22.79        9.99     12.95 o 
  10 -11   6        3.09       -2.96     11.47 o 
  -8 -10   6        0.28       -4.44      8.11 o 
  -7 -10   6      113.19      118.00     20.86 o 
  -6 -10   6       13.20       15.57      8.36 o 
  -5 -10   6      331.15      316.93     28.59 o 
  -4 -10   6        2.29        4.67      5.75 o 
  -3 -10   6       13.15        8.72      6.22 o 
  -2 -10   6       15.01       17.24      9.44 o 
  -1 -10   6      399.12      349.41     23.29 o 
   0 -10   6       60.84       53.39     10.73 o 
   1 -10   6       41.97       46.83     10.36 o 
   2 -10   6       17.09       15.67      7.96 o 
   3 -10   6      205.78      216.31     24.61 o 
   4 -10   6       55.25       61.84     10.67 o 
   5 -10   6       17.31       18.51     10.73 o 
   6 -10   6       49.28       44.79     15.92 o 
   7 -10   6      126.32      129.55     28.50 o 
   8 -10   6       24.72       33.68     15.92 o 
   9 -10   6       33.54       32.94     16.29 o 
  10 -10   6        6.26       -7.03     10.36 o 
  11 -10   6        0.71       -5.18     11.84 o 
  -8  -9   6       40.34       37.33     12.62 o 
  -7  -9   6       27.72       52.70     13.99 o 
  -6  -9   6       64.67       96.67     18.08 o 
  -5  -9   6       42.05       65.48     14.74 o 
  -4  -9   6       25.34       32.80      9.81 o 
  -3  -9   6       58.05       59.10     12.01 o 
  -2  -9   6        5.24        7.13      5.32 o 
  -1  -9   6      199.31      187.00     17.33 o 
   0  -9   6      393.92      361.17     43.12 o 
   1  -9   6       94.76       96.84     13.32 o 
   2  -9   6       96.16       91.41     12.43 o 
   3  -9   6       39.60       39.27      8.63 o 
   4  -9   6      170.20      170.28     15.06 o 
   5  -9   6      919.84      973.73     33.78 o 
   6  -9   6       38.03       52.93     17.77 o 
   7  -9   6      245.86      247.99     36.27 o 
   8  -9   6      160.37      168.41     32.20 o 
   9  -9   6       49.32       74.40     25.54 o 
  10  -9   6        4.09        9.62     12.95 o 
  11  -9   6       43.24       42.57     19.99 o 
  -9  -8   6        0.51        0.06      8.69 o 
  -8  -8   6        0.93        6.53      9.29 o 
  -7  -8   6       80.84       78.66     17.95 o 
  -6  -8   6       22.61       23.12      9.22 o 
  -5  -8   6       41.69       41.30     10.86 o 
  -4  -8   6        0.74        9.07      6.02 o 
  -3  -8   6      315.73      298.70     44.05 o 
  -2  -8   6      116.62      122.40     40.72 o 
  -1  -8   6      924.57      871.51     53.67 o 
   0  -8   6     1086.68     1034.62    104.56 o 
   1  -8   6     1570.99     1434.34    217.46 o 
   2  -8   6      287.99      317.27     24.43 o 
   3  -8   6      378.99      383.99     20.22 o 
   4  -8   6      226.90      232.11     15.90 o 
   5  -8   6      216.83      211.81     15.74 o 
   6  -8   6       30.63       30.21      8.33 o 
   7  -8   6        7.07       22.95     11.84 o 
   8  -8   6        5.15        5.55     11.10 o 
   9  -8   6       11.70       27.39     14.44 o 
  10  -8   6        1.26        4.81     13.33 o 
  11  -8   6        0.14        8.14     12.21 o 
  -9  -7   6      131.97      165.61     25.21 o 
  -8  -7   6       52.03       53.57     13.65 o 
  -7  -7   6        2.00        7.48      7.80 o 
  -6  -7   6        6.78        0.98      5.92 o 
  -5  -7   6       10.71        7.67      6.48 o 
  -4  -7   6      118.18      113.73     21.28 o 
  -3  -7   6        8.65       12.71      6.15 o 
  -2  -7   6       83.66       70.20     11.48 o 
  -1  -7   6     1112.29      989.03    119.74 o 
   0  -7   6      464.70      397.51     20.11 o 
   1  -7   6      141.19      148.44     12.04 o 
   2  -7   6      213.75      271.81     16.09 o 
   3  -7   6        2.63        1.05      2.93 o 
   4  -7   6      318.23      345.39     18.71 o 
   5  -7   6       96.39       89.71     12.95 o 
   6  -7   6      595.68      630.06     79.02 o 
   7  -7   6      149.73      154.35     27.76 o 
   8  -7   6      119.66       86.98     22.58 o 
   9  -7   6       79.26       87.35     24.80 o 
  10  -7   6        0.01       -9.62     11.47 o 
  11  -7   6        5.83       24.06     15.18 o 
  -9  -6   6       68.32       63.47     16.17 o 
  -8  -6   6       18.09       28.49     10.94 o 
  -7  -6   6       93.23       76.82     15.56 o 
  -6  -6   6        0.82       -5.73      3.82 o 
  -5  -6   6      292.92      242.41     19.73 o 
  -4  -6   6      444.15      416.57     66.26 o 
  -3  -6   6      554.71      576.35     51.82 o 
  -2  -6   6      371.37      406.45     43.86 o 
  -1  -6   6      891.20      870.35    160.09 o 
   0  -6   6       43.47       50.18      8.09 o 
   1  -6   6      432.26      491.18     29.61 o 
   2  -6   6       34.82       31.04      6.53 o 
   3  -6   6      771.04      816.15     33.50 o 
   4  -6   6     1384.30     1435.94     89.76 o 
   5  -6   6       40.36       40.65      9.07 o 
   6  -6   6      121.41      137.01     15.03 o 
   7  -6   6       53.18       56.74     12.03 o 
   8  -6   6        2.04       20.36     11.84 o 
   9  -6   6        2.64        8.88     11.47 o 
  10  -6   6       18.65       31.46     17.03 o 
  11  -6   6        1.93       15.55     13.70 o 
 -10  -5   6        0.12        5.44      8.72 o 
  -9  -5   6       44.54       55.90     14.39 o 
  -8  -5   6       17.40       15.95      7.17 o 
  -7  -5   6       60.76       74.77     14.05 o 
  -6  -5   6        0.81       -2.58      4.16 o 
  -5  -5   6        3.41        7.10      4.69 o 
  -4  -5   6       46.31       47.06      9.49 o 
  -3  -5   6      670.88      700.93     89.94 o 
  -2  -5   6      575.23      629.02     86.43 o 
  -1  -5   6     6437.37     6744.37    901.11 o 
   0  -5   6     4018.24     4204.31    471.74 o 
   1  -5   6     3455.23     3981.97     80.69 o 
   2  -5   6     5051.54     5629.46     95.13 o 
   3  -5   6     3546.82     3981.27     57.44 o 
   4  -5   6      179.71      199.41     13.54 o 
   5  -5   6      684.25      658.12     67.37 o 
   6  -5   6      138.25      134.66     13.48 o 
   7  -5   6      194.65      211.75     39.98 o 
   8  -5   6       36.93       57.37     18.88 o 
   9  -5   6       98.63      117.70     26.65 o 
  10  -5   6       25.69       37.01     19.99 o 
  11  -5   6        2.05      -10.36     12.21 o 
 -10  -4   6        8.33       16.29     14.81 o 
  -9  -4   6       18.94       16.70     12.58 o 
  -8  -4   6      239.19      212.96     23.97 o 
  -7  -4   6       98.96      116.54     17.40 o 
  -6  -4   6        4.35        9.71      5.21 o 
  -5  -4   6       43.04       43.54      9.42 o 
  -4  -4   6        1.19        9.24      4.57 o 
  -3  -4   6       60.55       83.24     10.98 o 
  -2  -4   6      315.98      280.07     21.84 o 
  -1  -4   6       10.83        9.50      3.79 o 
   0  -4   6      925.24      838.70    107.90 o 
   1  -4   6       88.72       98.66      8.61 o 
   2  -4   6       42.18       44.94      7.05 o 
   3  -4   6        0.89        0.91      2.21 o 
   4  -4   6      220.00      259.68     15.30 o 
   5  -4   6       49.80       46.64     17.58 o 
   6  -4   6       10.84        8.20      4.84 o 
   7  -4   6       95.59      100.33     16.29 o 
   8  -4   6       48.19       37.55     13.70 o 
   9  -4   6       21.88       18.14     12.58 o 
  10  -4   6      114.50      128.07     32.20 o 
  11  -4   6        1.06       13.33     14.07 o 
 -10  -3   6       44.97       56.26     18.88 o 
  -9  -3   6       59.19       66.58     25.35 o 
  -8  -3   6       20.84       35.48     10.22 o 
  -7  -3   6      126.58      123.47     16.73 o 
  -6  -3   6        0.55        2.28      3.19 o 
  -5  -3   6      226.62      230.42     25.26 o 
  -4  -3   6        0.70        2.17      2.61 o 
  -3  -3   6      146.75      179.85     13.53 o 
  -2  -3   6      100.64       93.12      7.67 o 
  -1  -3   6        0.27        0.83      1.76 o 
   0  -3   6       20.35       19.59      4.31 o 
   1  -3   6      163.56      148.09      8.98 o 
   2  -3   6       14.10       12.44      3.79 o 
   3  -3   6      306.54      323.37     42.01 o 
   4  -3   6        2.18        3.65      2.74 o 
   5  -3   6       11.02        7.19      3.79 o 
   6  -3   6      416.54      380.41     52.56 o 
   7  -3   6       68.82       76.00     12.86 o 
   8  -3   6       20.40       32.71      9.52 o 
   9  -3   6        2.49       -7.72      5.33 o 
  10  -3   6       41.57       33.68     19.25 o 
  11  -3   6        7.75      -13.70     12.21 o 
 -11  -2   6       22.98       14.81     16.66 o 
 -10  -2   6       54.59       42.57     20.36 o 
  -9  -2   6       62.30       75.14     22.21 o 
  -8  -2   6       41.48       35.87      9.87 o 
  -7  -2   6       85.19       25.23     32.76 o 
  -6  -2   6        0.01        4.12      3.26 o 
  -5  -2   6      310.25      326.38     15.08 o 
  -4  -2   6       49.18       39.92     17.11 o 
  -3  -2   6      192.35      222.94     13.15 o 
  -2  -2   6      205.19      234.48     20.81 o 
  -1  -2   6       84.01       77.59      5.89 o 
   0  -2   6     1237.11     1242.17     41.53 o 
   1  -2   6       71.45       67.72      5.76 o 
   2  -2   6       88.15      109.07      8.00 o 
   3  -2   6     2150.22     2267.24    205.98 o 
   4  -2   6        0.00        3.42      2.86 o 
   5  -2   6      173.16      194.86     22.58 o 
   6  -2   6        0.19        4.77      4.09 o 
   7  -2   6        0.09       -1.40      4.36 o 
   8  -2   6       47.05       40.82     10.46 o 
   9  -2   6       21.03       28.63      9.34 o 
  10  -2   6       38.51       55.89     22.95 o 
  11  -2   6        2.19       14.07     13.70 o 
 -11  -1   6       48.42       54.41     20.36 o 
 -10  -1   6       56.95       85.50     25.17 o 
  -9  -1   6        0.23        0.00      9.62 o 
  -8  -1   6        1.73        6.41      5.88 o 
  -7  -1   6      391.22      385.29     18.10 o 
  -6  -1   6       88.19       95.77     10.10 o 
  -5  -1   6       59.68       50.80      7.26 o 
  -4  -1   6      622.67      614.92     38.86 o 
  -3  -1   6     1535.32     1540.50     60.20 o 
  -2  -1   6      217.30      242.87     12.37 o 
  -1  -1   6       32.71       28.84      3.65 o 
   0  -1   6       57.81       66.16      5.08 o 
   1  -1   6      348.23      398.01     20.09 o 
   2  -1   6      221.21      262.38     22.39 o 
   3  -1   6     2852.94     3075.15    282.42 o 
   4  -1   6       34.10       39.15      7.95 o 
   5  -1   6      402.53      366.53     29.24 o 
   6  -1   6       55.91       60.47     13.88 o 
   7  -1   6       32.60       32.45      8.33 o 
   8  -1   6        8.34       12.51      6.58 o 
   9  -1   6       48.95       44.46     19.06 o 
  10  -1   6       31.12       55.51     13.72 o 
  11  -1   6       27.50       36.27     16.66 o 
 -11   0   6       16.10        8.88     15.18 o 
 -10   0   6        2.39        2.59     12.58 o 
  -9   0   6       45.01       37.38     15.55 o 
  -8   0   6        0.04        2.59      8.51 o 
  -7   0   6      722.65      673.00     23.49 o 
  -6   0   6       50.79       61.04      8.37 o 
  -5   0   6     1017.72     1105.87    162.86 o 
  -4   0   6     1007.69     1053.05     35.86 o 
  -3   0   6        0.93       -0.86      1.71 o 
  -2   0   6        4.19        2.28      1.76 o 
  -1   0   6     1798.13     1850.16     76.29 o 
   0   0   6     1117.53     1116.93     54.78 o 
   1   0   6        1.90        2.24      1.25 o 
   2   0   6       37.20       33.52      4.32 o 
   3   0   6     1531.84     1639.92    197.28 o 
   4   0   6       25.50       22.60      6.38 o 
   5   0   6      198.17      195.82     17.40 o 
   6   0   6        3.93       12.58      5.42 o 
   7   0   6      598.68      511.69     41.64 o 
   8   0   6      110.29      108.87     17.51 o 
   9   0   6        3.95        7.18      7.80 o 
  10   0   6        3.33       10.96     13.14 o 
  11   0   6        0.42       15.55     17.03 o 
 -11   1   6      247.37      264.65     45.16 o 
 -10   1   6       73.37       81.43     23.69 o 
  -9   1   6      207.70      190.62     33.68 o 
  -8   1   6      372.03      349.61     22.92 o 
  -7   1   6       23.84       46.80     10.32 o 
  -6   1   6      113.27      111.03     33.68 o 
  -5   1   6       92.79      103.18      9.45 o 
  -4   1   6      843.66      928.37     21.97 o 
  -3   1   6      281.08      318.73     15.43 o 
  -2   1   6      260.03      253.55     34.02 o 
  -1   1   6       32.79       34.09      3.18 o 
   0   1   6       62.87       74.60      8.50 o 
   1   1   6       86.36       86.42      5.15 o 
   2   1   6       14.87       12.75      2.83 o 
   3   1   6        5.64        6.37      2.61 o 
   4   1   6       17.37       19.55      5.48 o 
   5   1   6     1522.63     1464.27     62.55 o 
   6   1   6      124.24      141.64     16.88 o 
   7   1   6     2663.30     2625.99    240.04 o 
   8   1   6       14.51       11.57      7.56 o 
   9   1   6       55.29       56.50     15.01 o 
  10   1   6        2.95        9.58      9.60 o 
 -11   2   6        7.64       24.43     15.92 o 
 -10   2   6      547.96      529.30     49.23 o 
  -9   2   6        0.61        2.96      7.77 o 
  -8   2   6      377.99      342.06     22.96 o 
  -7   2   6        0.77        5.32      4.09 o 
  -6   2   6        0.43        0.76      2.84 o 
  -5   2   6      526.73      553.13     19.49 o 
  -4   2   6      502.73      514.45     23.74 o 
  -3   2   6     2001.73     2277.62     37.55 o 
  -2   2   6       30.65       27.86      3.96 o 
  -1   2   6     1314.02     1455.72    103.64 o 
   0   2   6       96.27       83.65      9.29 o 
   1   2   6     1218.94     1244.06     60.90 o 
   2   2   6       52.93       56.02      5.96 o 
   3   2   6     4242.77     4983.74    348.49 o 
   4   2   6       96.30      105.52     12.75 o 
   5   2   6      230.36      166.36     34.79 o 
   6   2   6       32.66       39.99      9.64 o 
   7   2   6       99.39       88.79     15.44 o 
   8   2   6       11.40       13.27      8.26 o 
   9   2   6       61.99       88.07     18.80 o 
  10   2   6        0.19       -0.62      8.10 o 
 -11   3   6       11.55        7.40     15.55 o 
 -10   3   6        2.70       -0.37     10.73 o 
  -9   3   6       20.10        8.88     12.21 o 
  -8   3   6        3.47        6.74      6.16 o 
  -7   3   6      553.22      502.52     54.04 o 
  -6   3   6       37.88       51.83     10.28 o 
  -5   3   6       37.59       38.24      5.74 o 
  -4   3   6      970.94     1047.68     42.88 o 
  -3   3   6       91.69      114.28      7.54 o 
  -2   3   6       37.13       47.51      5.40 o 
  -1   3   6        2.09        8.40      9.48 o 
   0   3   6        0.59        1.80      1.57 o 
   1   3   6     1704.79     1744.17     69.20 o 
   2   3   6      579.09      627.29     33.48 o 
   3   3   6        0.17        0.55      2.34 o 
   4   3   6       77.21       76.09     11.63 o 
   5   3   6        0.18       -0.90      3.47 o 
   6   3   6      984.28      952.02     38.97 o 
   7   3   6       10.63       16.30      7.80 o 
   8   3   6       10.46       19.74      9.12 o 
   9   3   6       51.41       54.76     14.91 o 
  10   3   6       40.54       64.48     17.11 o 
 -11   4   6       11.93        7.40     11.84 o 
 -10   4   6        1.20        6.29     11.10 o 
  -9   4   6       19.82       12.72     11.84 o 
  -8   4   6      155.76      141.89     18.80 o 
  -7   4   6      991.21      867.29     41.64 o 
  -6   4   6      260.92      242.77     19.99 o 
  -5   4   6      315.66      326.35     23.50 o 
  -4   4   6       14.56       17.07      3.67 o 
  -3   4   6     1034.47      978.53     43.33 o 
  -2   4   6     3450.51     3526.46    263.33 o 
  -1   4   6     4932.18     4712.37    527.70 o 
   0   4   6     1136.03     1129.67     44.41 o 
   1   4   6      577.83      545.47     17.16 o 
   2   4   6      183.37      190.78     12.95 o 
   3   4   6      314.81      335.18     19.76 o 
   4   4   6        0.75        0.95      3.55 o 
   5   4   6      470.72      486.77     26.82 o 
   6   4   6        2.66        5.92      6.28 o 
   7   4   6       37.15       51.75     12.82 o 
   8   4   6       30.57       42.98     12.29 o 
   9   4   6        2.12        1.04      8.00 o 
 -11   5   6      200.73      218.01     41.09 o 
 -10   5   6       45.35       32.94     17.40 o 
  -9   5   6      101.01       80.48     15.30 o 
  -8   5   6        2.29        2.32      6.00 o 
  -7   5   6      121.59      115.23     16.48 o 
  -6   5   6       91.51       90.44     20.36 o 
  -5   5   6       20.33       26.79      7.37 o 
  -4   5   6       75.44       82.25      7.08 o 
  -3   5   6     3308.64     3235.60    225.05 o 
  -2   5   6     3786.83     3943.00    157.80 o 
  -1   5   6        4.18       -0.35      2.04 o 
   0   5   6        0.16       -2.16      1.92 o 
   1   5   6      207.65      228.26     11.52 o 
   2   5   6       13.75       14.28      4.02 o 
   3   5   6      132.75      136.91     13.16 o 
   4   5   6        8.04        0.12      4.63 o 
   5   5   6       10.38       14.80      7.17 o 
   6   5   6      104.27       90.90     15.96 o 
   7   5   6       79.38       97.50     17.63 o 
   8   5   6       18.69       41.16     12.94 o 
   9   5   6        2.45        8.09      8.98 o 
 -11   6   6       20.03       10.36     14.44 o 
 -10   6   6        0.17       19.99     13.70 o 
  -9   6   6        7.49       -2.41      6.28 o 
  -8   6   6       65.99       71.84     19.43 o 
  -7   6   6      195.76      187.94     20.41 o 
  -6   6   6        0.43        4.83      5.06 o 
  -5   6   6      103.93      116.92     14.89 o 
  -4   6   6      301.90      345.72     58.11 o 
  -3   6   6      515.20      517.01     44.82 o 
  -2   6   6     1560.52     1437.66     64.48 o 
  -1   6   6       86.91       96.16      8.42 o 
   0   6   6        9.31        4.97      2.75 o 
   1   6   6       69.34       72.11      8.57 o 
   2   6   6      276.38      246.03     31.73 o 
   3   6   6       94.02       94.62     13.42 o 
   4   6   6      121.13       34.67     83.28 o 
   5   6   6       37.98       53.35     12.29 o 
   6   6   6        1.48        0.83      5.60 o 
   7   6   6       34.77       48.31     24.24 o 
   8   6   6        0.90       -2.27      8.53 o 
 -11   7   6       11.15       16.29     15.55 o 
 -10   7   6       26.28       25.02     14.07 o 
  -9   7   6       33.04       36.36     11.10 o 
  -8   7   6       38.95       53.73     12.43 o 
  -7   7   6        0.75        0.12      5.88 o 
  -6   7   6       40.03       49.11     12.21 o 
  -5   7   6       66.37       79.18     13.17 o 
  -4   7   6      104.43       92.86     13.65 o 
  -3   7   6     4246.26     4148.00    267.97 o 
  -2   7   6       63.41       73.86      8.69 o 
  -1   7   6      229.79      226.07     12.43 o 
   0   7   6       42.11       57.22      7.95 o 
   1   7   6      234.68      224.64     12.96 o 
   2   7   6       27.69       33.08      6.36 o 
   3   7   6      116.34       77.75     19.80 o 
   4   7   6       66.46       53.54     20.73 o 
   5   7   6      130.68      136.76     19.71 o 
   6   7   6        4.30        7.56      8.10 o 
   7   7   6       93.21       90.83     18.22 o 
   8   7   6        8.38        9.07     10.05 o 
 -11   8   6       44.55       84.02     26.65 o 
 -10   8   6       63.60       73.67     16.80 o 
  -9   8   6      137.52      150.08     21.97 o 
  -8   8   6       31.52       22.58     10.12 o 
  -7   8   6      157.17      122.26     18.55 o 
  -6   8   6      113.88      122.01     17.79 o 
  -5   8   6      532.11      553.08     59.96 o 
  -4   8   6       50.97       46.64     12.95 o 
  -3   8   6      130.27      161.38     19.62 o 
  -2   8   6       79.99       98.58     11.64 o 
  -1   8   6       62.01       65.87     10.34 o 
   0   8   6        0.75        7.11      3.77 o 
   1   8   6      878.47      820.05     39.04 o 
   2   8   6      257.02      253.70     14.65 o 
   3   8   6       56.55       12.92     29.80 o 
   4   8   6      105.19      113.06     17.71 o 
   5   8   6       78.82       78.77     16.02 o 
   6   8   6      124.82      153.26     40.16 o 
   7   8   6        1.57       11.31      9.44 o 
 -10   9   6        1.77        6.10     12.77 o 
  -9   9   6        3.81       10.77      9.03 o 
  -8   9   6       15.30       26.29      9.49 o 
  -7   9   6        0.28        1.80      6.22 o 
  -6   9   6      163.50      138.04     20.54 o 
  -5   9   6        6.25        5.92      8.51 o 
  -4   9   6      776.09      744.72     44.42 o 
  -3   9   6      417.49      390.87     31.46 o 
  -2   9   6      524.07      499.74     31.09 o 
  -1   9   6       43.72       45.55      9.22 o 
   0   9   6      254.71      223.25     26.28 o 
   1   9   6       48.57       59.03      9.50 o 
   2   9   6        9.22        9.09      6.48 o 
   3   9   6       16.44       11.52      7.96 o 
   4   9   6      129.56      137.53     20.09 o 
   5   9   6        6.98       19.93      8.89 o 
   6   9   6        0.01        0.37      7.85 o 
   7   9   6        1.76        3.45      9.12 o 
 -10  10   6        0.40       -1.33      8.50 o 
  -9  10   6        0.77        4.21      8.74 o 
  -8  10   6        7.40       11.35      9.55 o 
  -7  10   6       43.35       26.85     10.39 o 
  -6  10   6      148.36      153.61     28.50 o 
  -5  10   6       11.48        9.62      8.88 o 
  -4  10   6      120.72       87.35     20.36 o 
  -3  10   6       69.79       98.83     20.73 o 
  -2  10   6       94.91       99.20     20.36 o 
  -1  10   6      171.18      174.86     17.63 o 
   0  10   6      112.76      118.87     18.88 o 
   1  10   6        0.73        7.08      4.73 o 
   2  10   6      338.89      193.10    158.98 o 
   3  10   6       46.22       43.59     13.14 o 
   4  10   6        0.72        8.37      8.69 o 
   5  10   6       95.07      118.44     21.23 o 
   6  10   6        4.47       -3.97     11.10 o 
  -9  11   6        0.22        0.75      9.12 o 
  -8  11   6       26.57       36.13     12.79 o 
  -7  11   6       21.01       45.16     18.88 o 
  -6  11   6      123.75      152.87     29.61 o 
  -5  11   6      101.10      104.75     23.32 o 
  -4  11   6      404.72      406.04     36.64 o 
  -3  11   6      116.24      146.58     26.28 o 
  -2  11   6     1601.39     1617.51     70.33 o 
  -1  11   6       45.52       54.96     11.77 o 
   0  11   6      291.45      136.44    157.86 o 
   1  11   6      250.36      129.24    134.92 o 
   2  11   6       40.01       48.69     12.23 o 
   3  11   6        1.44       -4.48      6.48 o 
   4  11   6       16.82       27.78     11.63 o 
   5  11   6        2.58        4.44     11.47 o 
  -9  12   6        0.21       18.13     10.07 o 
  -8  12   6       30.71       32.18     12.03 o 
  -7  12   6        2.61        7.77     12.21 o 
  -6  12   6       20.91       22.95     15.18 o 
  -5  12   6       30.28       32.94     15.18 o 
  -4  12   6        2.64        6.66     10.36 o 
  -3  12   6      385.83      336.46     33.68 o 
  -2  12   6        0.83       -5.18      8.14 o 
  -1  12   6       76.67       73.29     19.99 o 
   0  12   6       10.71        0.79      7.40 o 
   1  12   6       12.55       12.77      7.54 o 
   2  12   6       72.19       85.65     16.86 o 
   3  12   6        4.57        7.03     13.33 o 
  -8  13   6        1.27        1.48      8.90 o 
  -7  13   6        4.34       32.20     18.51 o 
  -6  13   6        4.20       17.77     15.18 o 
  -5  13   6       27.53       35.53     17.03 o 
  -4  13   6        0.77       -3.33     10.36 o 
  -3  13   6        1.36      -11.10      7.40 o 
  -2  13   6        9.75       13.33     11.47 o 
  -1  13   6       57.97       61.81     19.25 o 
   1  13   6       24.04       32.29     12.27 o 
   2  13   6        0.38       -2.09      8.17 o 
   3  13   6        1.19       -1.98      9.81 o 
  -7  14   6        5.23        8.51     15.18 o 
  -6  14   6        0.09        4.81     12.58 o 
  -5  14   6       13.32        1.48     11.84 o 
  -4  14   6        0.03      -10.73     10.36 o 
  -3  14   6        2.12       -5.55     10.36 o 
   1  14   6        2.55        0.37     11.84 o 
   2  14   6        3.94        2.18      9.69 o 
   0 -17   7        1.74        2.59     13.70 o 
   1 -17   7       89.08      103.27     29.61 o 
   2 -17   7       13.50       17.03     14.44 o 
   3 -17   7       45.31       74.77     25.54 o 
   4 -17   7        4.04       10.36     14.44 o 
   5 -17   7      105.37      109.93     31.09 o 
  -2 -16   7       14.92       24.46     11.28 o 
  -1 -16   7       13.24        4.75      8.74 o 
   0 -16   7       14.15       20.48      9.79 o 
   1 -16   7        0.51        2.35      8.36 o 
   2 -16   7       70.01      103.27     29.61 o 
   3 -16   7        9.07       11.84     14.44 o 
   4 -16   7        0.58      -15.55     10.36 o 
   5 -16   7       31.83       27.76     16.29 o 
   6 -16   7        0.58       -8.14     11.10 o 
   7 -16   7        0.10        4.07     12.58 o 
  -3 -15   7        0.61       14.29     10.12 o 
  -2 -15   7       19.61       22.03     10.94 o 
  -1 -15   7        4.59        5.29      8.45 o 
   0 -15   7       56.74       62.18     14.84 o 
   1 -15   7       44.52       40.97     12.64 o 
   2 -15   7       23.58       14.93      9.53 o 
   3 -15   7        0.64       -2.22      9.62 o 
   4 -15   7       42.10       63.66     22.95 o 
   5 -15   7      204.27      195.80     37.75 o 
   6 -15   7       56.31       74.40     24.80 o 
   7 -15   7        2.95       21.47     15.55 o 
   8 -15   7       11.37       13.33     15.18 o 
  -4 -14   7        2.08        7.65      9.04 o 
  -3 -14   7       24.28       26.20     11.51 o 
  -2 -14   7       54.72       86.58     18.22 o 
  -1 -14   7        4.61        9.22      7.54 o 
   0 -14   7       48.03       67.20     15.03 o 
   1 -14   7       18.24       16.25      8.53 o 
   2 -14   7       51.76       58.82     13.61 o 
   3 -14   7        3.64        4.81     10.73 o 
   4 -14   7      240.31      340.90     39.60 o 
   5 -14   7        0.00        4.81     14.44 o 
   6 -14   7      105.70      118.44     30.72 o 
   7 -14   7        2.02       29.24     17.40 o 
   8 -14   7        0.45       10.36     12.95 o 
   9 -14   7       31.45       20.36     17.03 o 
  -5 -13   7        0.10        7.27      8.59 o 
  -4 -13   7       50.85       63.18     15.92 o 
  -3 -13   7       81.40       75.58     15.90 o 
  -2 -13   7        0.02        2.00      6.64 o 
  -1 -13   7      458.66      430.72     61.81 o 
   0 -13   7       54.36       65.70     14.39 o 
   1 -13   7      101.56      138.80     26.65 o 
   2 -13   7       52.82       52.73     12.03 o 
   3 -13   7      168.41      176.12     20.90 o 
   4 -13   7       59.42       72.55     23.32 o 
   5 -13   7      516.87      519.31     47.75 o 
   6 -13   7        5.12       17.77     14.07 o 
   7 -13   7       78.94       98.46     27.76 o 
   8 -13   7        3.71       -1.48     12.58 o 
   9 -13   7        1.04        0.00     12.21 o 
  -6 -12   7       48.81       46.03     14.00 o 
  -5 -12   7       79.49       95.62     18.68 o 
  -4 -12   7       70.46       63.78     15.11 o 
  -3 -12   7       98.09       84.56     22.95 o 
  -2 -12   7      113.77      127.59     20.01 o 
  -1 -12   7     1563.42     1446.15    198.58 o 
   0 -12   7      130.15      160.02     30.91 o 
   1 -12   7      305.96      373.84     34.79 o 
   2 -12   7       53.38       66.58     13.08 o 
   3 -12   7      794.85      734.41     33.86 o 
   4 -12   7      118.76      127.33     27.02 o 
   5 -12   7     1020.55     1074.52     65.51 o 
   6 -12   7      172.87      168.41     32.57 o 
   7 -12   7       40.41       34.79     19.99 o 
   8 -12   7       42.57       58.48     21.47 o 
   9 -12   7       57.35       90.68     27.39 o 
  10 -12   7        3.08        2.96     12.21 o 
  -7 -11   7        0.01       18.08     10.20 o 
  -6 -11   7       94.26      144.89     23.69 o 
  -5 -11   7      111.15      123.46     24.24 o 
  -4 -11   7       38.02       26.44     10.14 o 
  -3 -11   7       18.56       17.97      9.07 o 
  -2 -11   7       76.77       71.33     14.52 o 
  -1 -11   7        1.15        6.68      7.59 o 
   0 -11   7       74.62       77.16     14.44 o 
   1 -11   7      506.56      440.02     79.02 o 
   2 -11   7     1483.96     1452.02     46.25 o 
   3 -11   7        3.43        2.00      9.62 o 
   4 -11   7      318.64      316.60     24.24 o 
   5 -11   7       27.02       25.91     13.33 o 
   6 -11   7       76.58       94.02     24.06 o 
   7 -11   7      300.29      332.76     38.12 o 
   8 -11   7        4.79        7.77     14.44 o 
   9 -11   7       35.72       58.48     21.47 o 
  10 -11   7       22.70       27.39     17.03 o 
  -7 -10   7        3.45       -1.69      6.11 o 
  -6 -10   7       49.87       53.26     13.74 o 
  -5 -10   7       52.59       41.76     12.17 o 
  -4 -10   7      305.44      308.61     35.72 o 
  -3 -10   7        1.15        6.48      5.50 o 
  -2 -10   7      148.16      126.95     17.29 o 
  -1 -10   7       69.63       71.00     12.79 o 
   0 -10   7       53.16       67.57     12.43 o 
   1 -10   7      502.09      511.66     46.64 o 
   2 -10   7      658.27      659.71     29.78 o 
   3 -10   7       14.34       11.10      5.78 o 
   4 -10   7        2.40        3.92      4.93 o 
   5 -10   7       79.98       81.04     13.06 o 
   6 -10   7        0.83        1.11      8.14 o 
   7 -10   7      644.33      716.59     54.41 o 
   8 -10   7        2.98        5.92     11.84 o 
   9 -10   7      160.93      166.19     34.42 o 
  10 -10   7       13.54       10.73     14.44 o 
  -8  -9   7        3.00        4.17      8.63 o 
  -7  -9   7        5.08        6.42      8.74 o 
  -6  -9   7       56.10       79.48     16.60 o 
  -5  -9   7      265.34      263.83     24.97 o 
  -4  -9   7       92.42      109.26     16.98 o 
  -3  -9   7       41.40       48.44     11.10 o 
  -2  -9   7       34.28       41.09      9.95 o 
  -1  -9   7      225.96      209.79     26.84 o 
   0  -9   7       56.87       55.67     10.48 o 
   1  -9   7      978.92      864.55     97.35 o 
   2  -9   7      118.14      113.54     14.22 o 
   3  -9   7      130.73      140.61     15.49 o 
   4  -9   7       77.16       77.73     12.00 o 
   5  -9   7       15.73       23.73      7.33 o 
   6  -9   7      124.85      141.02     27.02 o 
   7  -9   7      223.88      254.29     31.46 o 
   8  -9   7        3.36       10.36     12.58 o 
   9  -9   7        6.26      -11.47     10.73 o 
  10  -9   7        5.01       11.10     15.18 o 
  11  -9   7        5.26       12.95     16.66 o 
  -9  -8   7       21.61       32.94     13.43 o 
  -8  -8   7        2.83        2.12      8.53 o 
  -7  -8   7       83.83       86.29     17.67 o 
  -6  -8   7      111.54      114.12     19.61 o 
  -5  -8   7      245.46      224.94     24.16 o 
  -4  -8   7      251.72      278.12     21.82 o 
  -3  -8   7       41.92       36.39      9.59 o 
  -2  -8   7       21.49       17.97      6.71 o 
  -1  -8   7      436.94      392.48     53.67 o 
   0  -8   7      256.14      228.02     23.50 o 
   1  -8   7       93.35       85.70     12.17 o 
   2  -8   7        8.72        5.18      3.93 o 
   3  -8   7        0.05       -0.66      5.74 o 
   4  -8   7      243.91      269.26     17.51 o 
   5  -8   7        0.68        1.25      4.00 o 
   6  -8   7      397.32      394.79     47.38 o 
   7  -8   7      363.31      351.63     35.53 o 
   8  -8   7       69.43       98.46     25.17 o 
   9  -8   7        3.23       18.14     12.95 o 
  10  -8   7        1.89       15.92     15.92 o 
  11  -8   7       33.46       56.63     21.84 o 
  -9  -7   7      102.23      141.66     23.92 o 
  -8  -7   7        2.06       10.54      8.45 o 
  -7  -7   7        1.65        2.41      6.80 o 
  -6  -7   7      175.51      158.05     21.07 o 
  -5  -7   7      501.52      487.98     69.59 o 
  -4  -7   7       58.74       53.03     11.11 o 
  -3  -7   7       63.74       57.17     12.58 o 
  -2  -7   7        2.75        2.09      3.82 o 
  -1  -7   7      805.28      812.75    135.29 o 
   0  -7   7     1157.96     1081.57    129.73 o 
   1  -7   7      234.11      187.66     19.99 o 
   2  -7   7      766.66      766.73     27.61 o 
   3  -7   7      360.79      366.03     20.73 o 
   4  -7   7        2.23        1.17      3.37 o 
   5  -7   7        0.77        1.30      3.40 o 
   6  -7   7       48.34       41.65      9.38 o 
   7  -7   7        5.64       22.95     11.10 o 
   8  -7   7        3.02        8.14      9.62 o 
   9  -7   7        1.15       12.58     12.95 o 
  10  -7   7       21.65       24.06     16.66 o 
  11  -7   7       15.37       -0.74     11.84 o 
  -9  -6   7        1.54       -2.16      8.33 o 
  -8  -6   7       10.60        1.83      7.64 o 
  -7  -6   7        9.19       11.84      7.80 o 
  -6  -6   7       66.74       60.16     13.08 o 
  -5  -6   7      329.03      295.23     52.74 o 
  -4  -6   7        0.12        2.59      4.25 o 
  -3  -6   7      209.90      193.29     15.49 o 
  -2  -6   7      124.38      155.50     25.72 o 
  -1  -6   7       23.97       14.66      5.18 o 
   0  -6   7        2.69        9.33      4.17 o 
   1  -6   7        0.86       -0.37      2.12 o 
   2  -6   7       46.55       35.01     11.66 o 
   3  -6   7      163.26      209.48     14.26 o 
   4  -6   7      173.79      194.07     14.10 o 
   5  -6   7      249.09      226.20     15.97 o 
   6  -6   7      186.46      163.27     15.13 o 
   7  -6   7       43.58       32.18      8.53 o 
   8  -6   7        1.04        8.88     11.47 o 
   9  -6   7       99.59      111.78     28.13 o 
  10  -6   7        1.08       12.21     14.07 o 
  11  -6   7        0.54       29.24     16.66 o 
 -10  -5   7       27.96       17.40     14.81 o 
  -9  -5   7        6.31       14.16      9.12 o 
  -8  -5   7       52.22       51.63     17.77 o 
  -7  -5   7       82.39       90.61     15.86 o 
  -6  -5   7       25.88       22.02      9.25 o 
  -5  -5   7      124.04      156.56     32.39 o 
  -4  -5   7       64.62       60.50     11.01 o 
  -3  -5   7      836.77      866.89     46.27 o 
  -2  -5   7       17.91       18.58      5.95 o 
  -1  -5   7     3168.97     3262.65    483.40 o 
   0  -5   7       12.42       15.82      4.71 o 
   1  -5   7      681.04      655.36     50.89 o 
   2  -5   7     2582.09     2394.54    218.94 o 
   3  -5   7      378.45      222.26    216.72 o 
   4  -5   7      208.34      211.81     19.99 o 
   5  -5   7      212.12      223.52     21.10 o 
   6  -5   7      124.83      129.52     15.18 o 
   7  -5   7      109.73      105.91     15.07 o 
   8  -5   7       51.50       53.82     11.36 o 
   9  -5   7       91.04      107.34     27.39 o 
  10  -5   7        7.18       45.90     20.36 o 
  11  -5   7       38.41       39.23     19.62 o 
 -10  -4   7       74.90       67.74     22.95 o 
  -9  -4   7       54.48       87.58     17.14 o 
  -8  -4   7       95.98      114.01     25.91 o 
  -7  -4   7      320.32      316.36     27.95 o 
  -6  -4   7      124.54      135.62     17.13 o 
  -5  -4   7      157.03      148.38     13.60 o 
  -4  -4   7      358.32      171.34    109.06 o 
  -3  -4   7      547.27      546.49     68.85 o 
  -2  -4   7      118.99      101.53     11.28 o 
  -1  -4   7     2619.63     2706.90    380.32 o 
   0  -4   7      502.59      468.91     57.74 o 
   1  -4   7     1445.28     1599.52     78.10 o 
   2  -4   7      381.99      401.77     23.69 o 
   3  -4   7      215.32      236.09     14.44 o 
   4  -4   7       36.79       13.34     23.69 o 
   5  -4   7        9.90       16.42      4.89 o 
   6  -4   7      115.79      130.97     21.84 o 
   7  -4   7        7.76        8.14      5.76 o 
   8  -4   7      247.56      230.19     40.72 o 
   9  -4   7        9.22        9.99     11.10 o 
  10  -4   7       12.30       28.50     17.03 o 
  11  -4   7        6.58       19.99     15.18 o 
 -10  -3   7        3.14       18.14     15.18 o 
  -9  -3   7       45.79       36.24     22.58 o 
  -8  -3   7        2.82        6.11      5.76 o 
  -7  -3   7        2.02       -2.96      4.19 o 
  -6  -3   7        4.85        8.09      4.13 o 
  -5  -3   7      102.21      109.32     11.32 o 
  -4  -3   7       97.08      100.52     10.25 o 
  -3  -3   7      400.17      439.28     36.84 o 
  -2  -3   7       69.93       67.74      7.42 o 
  -1  -3   7      676.59      647.93     53.35 o 
   0  -3   7      451.10      383.92     14.99 o 
   1  -3   7      903.98      959.08     23.60 o 
   2  -3   7      248.55      276.53     13.52 o 
   3  -3   7     1257.20     1322.30    161.01 o 
   4  -3   7      159.69      165.22     20.36 o 
   5  -3   7       27.95       19.05     10.36 o 
   6  -3   7      150.98      161.70     17.58 o 
   7  -3   7       52.11       49.75     10.96 o 
   8  -3   7      306.15      272.88     34.24 o 
   9  -3   7       18.61       24.99      8.80 o 
  10  -3   7       57.53      127.70     31.46 o 
  11  -3   7       24.11        5.55     14.44 o 
 -11  -2   7        2.62        3.70     14.07 o 
 -10  -2   7        9.72        2.59     12.21 o 
  -9  -2   7       20.74       29.61     16.29 o 
  -8  -2   7        5.17        1.51      5.51 o 
  -7  -2   7       23.17       16.94     15.11 o 
  -6  -2   7       18.53       17.76      5.08 o 
  -5  -2   7       83.40       40.07     25.98 o 
  -4  -2   7      109.42       96.75      9.55 o 
  -3  -2   7      339.30      374.03     18.63 o 
  -2  -2   7      346.88      344.89     20.78 o 
  -1  -2   7     2936.53     2995.89    260.34 o 
   0  -2   7      353.17      339.59     26.47 o 
   1  -2   7     1448.24     1654.13     84.45 o 
   2  -2   7       34.92       37.18      5.69 o 
   3  -2   7      164.09      172.72     11.70 o 
   4  -2   7       61.51       61.52      9.75 o 
   5  -2   7      110.23       32.15     56.82 o 
   6  -2   7       59.22       76.46     17.95 o 
   7  -2   7      391.39      351.13     57.19 o 
   8  -2   7        3.23        8.72      6.31 o 
   9  -2   7       26.85       31.10      9.59 o 
  10  -2   7        2.52       -2.22     12.21 o 
  11  -2   7        0.51       14.44     14.44 o 
 -11  -1   7        8.73       20.73     16.66 o 
 -10  -1   7      124.05      127.33     30.35 o 
  -9  -1   7        6.08        2.59      9.25 o 
  -8  -1   7       10.96        8.51      9.99 o 
  -7  -1   7       96.21       96.92     11.66 o 
  -6  -1   7       15.37        9.49      4.32 o 
  -5  -1   7       63.84       68.32     11.73 o 
  -4  -1   7      228.33      236.00     22.76 o 
  -3  -1   7      514.62      515.06     16.55 o 
  -2  -1   7      215.96      248.69     12.22 o 
  -1  -1   7        6.69        7.99      2.31 o 
   0  -1   7       95.55      108.80      6.11 o 
   1  -1   7       87.97      112.91      6.14 o 
   2  -1   7     2839.73     3162.11    130.51 o 
   3  -1   7       33.78       38.16      7.22 o 
   4  -1   7        8.73       12.93      4.53 o 
   5  -1   7       12.34       13.09      6.48 o 
   6  -1   7      649.01      530.67     57.37 o 
   7  -1   7      156.89      166.58     27.02 o 
   8  -1   7       64.26       67.50     20.17 o 
   9  -1   7       19.65       20.94      8.90 o 
  10  -1   7        7.75       17.95      9.68 o 
 -11   0   7       25.75       32.20     17.40 o 
 -10   0   7        7.52        8.51      9.99 o 
  -9   0   7      261.94      218.75     35.90 o 
  -8   0   7       83.55       85.87     22.95 o 
  -7   0   7        2.15       11.20      4.62 o 
  -6   0   7        0.51       -0.05      2.78 o 
  -5   0   7        6.53       10.68      3.74 o 
  -4   0   7       15.09       10.46      3.43 o 
  -3   0   7     1720.03     1717.83     35.47 o 
  -2   0   7      115.54      129.13      7.31 o 
  -1   0   7        4.17        5.70      1.86 o 
   0   0   7        8.17       12.21      4.45 o 
   1   0   7      184.42      198.40      9.07 o 
   2   0   7      952.76     1040.60     64.44 o 
   3   0   7      225.45      211.32     17.58 o 
   4   0   7       10.91        9.58      4.43 o 
   5   0   7      244.35      243.74     28.32 o 
   6   0   7      148.70      137.82     16.62 o 
   7   0   7      201.65      184.81     20.63 o 
   8   0   7       45.38       77.33     14.77 o 
   9   0   7        0.10        1.56      6.94 o 
  10   0   7       31.83       47.66     13.54 o 
 -11   1   7        4.41       22.95     16.29 o 
 -10   1   7       23.32        5.18     12.95 o 
  -9   1   7       13.01       -0.37      8.88 o 
  -8   1   7      143.84      170.31     20.73 o 
  -7   1   7       11.75        6.72      8.51 o 
  -6   1   7      444.56      436.02     17.94 o 
  -5   1   7      798.42      806.56     38.04 o 
  -4   1   7       56.63       76.89      8.02 o 
  -3   1   7      335.55      342.21     12.77 o 
  -2   1   7        0.47        0.73      1.56 o 
  -1   1   7        3.23        9.13      4.05 o 
   0   1   7       33.86       33.92      6.48 o 
   1   1   7     2811.94     2866.32    153.54 o 
   2   1   7      186.55      189.99      8.96 o 
   3   1   7      582.93      636.04     24.90 o 
   4   1   7        0.40       -1.11      2.36 o 
   5   1   7       71.95       78.39     12.38 o 
   6   1   7        1.75        0.00      4.19 o 
   7   1   7     1179.03     1179.51     68.11 o 
   8   1   7       48.91       43.12     11.85 o 
   9   1   7      287.30      268.92     28.91 o 
  10   1   7       80.47       87.96     18.84 o 
 -11   2   7        6.54        8.88     13.70 o 
 -10   2   7      402.77      385.69     42.94 o 
  -9   2   7      145.97      202.10     34.42 o 
  -8   2   7     1160.21     1140.40     62.55 o 
  -7   2   7        1.60       11.43      6.11 o 
  -6   2   7       39.51       59.53      9.15 o 
  -5   2   7      108.95      115.24      9.46 o 
  -4   2   7       81.00       88.90      8.41 o 
  -3   2   7      316.75      295.20     20.72 o 
  -2   2   7      701.07      769.96     17.28 o 
  -1   2   7       31.29       30.59      4.07 o 
   0   2   7      102.18      112.18      5.51 o 
   1   2   7      484.90      538.42     23.68 o 
   2   2   7      751.66      755.54     57.69 o 
   3   2   7      158.60      171.84     12.67 o 
   4   2   7      419.92      434.98     35.78 o 
   5   2   7        1.62        0.45      3.53 o 
   6   2   7       89.24      102.72     15.28 o 
   7   2   7      116.03      122.27     20.54 o 
   8   2   7       11.13       22.16      9.62 o 
   9   2   7      124.94      134.80     21.84 o 
  10   2   7        0.08       11.82     10.58 o 
 -11   3   7        1.96        4.07     12.21 o 
 -10   3   7       78.38       82.54     25.54 o 
  -9   3   7      125.08       99.94     24.80 o 
  -8   3   7      102.04      108.35     16.58 o 
  -7   3   7       44.61       43.11     10.49 o 
  -6   3   7        2.67        8.26      4.84 o 
  -5   3   7       57.72       62.53      7.61 o 
  -4   3   7       28.25       31.51      5.27 o 
  -3   3   7        2.16        2.56      3.06 o 
  -2   3   7     2390.93     2710.20    154.95 o 
  -1   3   7      750.39      837.89     20.33 o 
   0   3   7       68.06       69.60      9.81 o 
   1   3   7     2666.76     2655.53    139.27 o 
   2   3   7      662.14      686.55     62.80 o 
   3   3   7       16.67       15.59      4.08 o 
   4   3   7      379.95      389.66     21.45 o 
   5   3   7      139.69      167.90     16.53 o 
   6   3   7        6.85        5.23      5.92 o 
   7   3   7        0.69        2.46      5.88 o 
   8   3   7        2.49        6.49      7.05 o 
   9   3   7        6.83        8.53      9.90 o 
 -11   4   7       32.07       40.35     18.51 o 
 -10   4   7      156.75      158.42     34.05 o 
  -9   4   7      181.40      193.24     32.57 o 
  -8   4   7        4.21       16.66      7.59 o 
  -7   4   7       70.83       78.86     13.69 o 
  -6   4   7      404.29      371.46     22.35 o 
  -5   4   7       57.84       54.26     10.05 o 
  -4   4   7        2.13        5.07      2.66 o 
  -3   4   7       14.81       25.84      7.31 o 
  -2   4   7       19.57       18.57      3.96 o 
  -1   4   7      583.58      368.27    188.80 o 
   0   4   7       30.62       34.87      5.25 o 
   1   4   7        1.92        1.39      2.25 o 
   2   4   7      142.85      152.23     10.01 o 
   3   4   7      140.73      155.82     10.47 o 
   4   4   7       12.30        5.86     10.18 o 
   5   4   7      132.46      139.20     17.23 o 
   6   4   7       43.72       44.35     14.44 o 
   7   4   7        6.29       12.97      7.80 o 
   8   4   7       24.47       29.21     10.72 o 
   9   4   7        5.80       26.53     12.03 o 
 -11   5   7        6.03       13.70     14.81 o 
 -10   5   7       17.87       37.75     17.40 o 
  -9   5   7        9.28       12.44      8.17 o 
  -8   5   7        3.45       -0.90      5.59 o 
  -7   5   7      154.59      162.64     33.68 o 
  -6   5   7      773.43      673.67     54.60 o 
  -5   5   7       34.89       49.33      9.53 o 
  -4   5   7      130.87      122.15      8.87 o 
  -3   5   7      159.52      162.74      9.92 o 
  -2   5   7       53.88       58.52      6.89 o 
  -1   5   7      672.39      548.69    123.24 o 
   0   5   7      159.82      157.33      9.62 o 
   1   5   7      147.83      129.42      9.85 o 
   2   5   7      309.39      287.00     22.02 o 
   3   5   7       44.49       51.78      9.95 o 
   4   5   7       78.58       88.96     14.12 o 
   5   5   7      238.99      138.23     51.26 o 
   6   5   7       25.91       36.27     10.47 o 
   7   5   7       16.46       15.33      8.27 o 
   8   5   7        9.50       21.55      9.69 o 
   9   5   7       77.21      152.74     25.13 o 
 -11   6   7       16.68       18.14     16.66 o 
 -10   6   7        1.21        2.45      8.27 o 
  -9   6   7       18.03       17.92      8.69 o 
  -8   6   7      287.97      260.02     23.61 o 
  -7   6   7        9.06       10.56      6.28 o 
  -6   6   7       16.10       27.24      7.38 o 
  -5   6   7        2.26        6.41      4.59 o 
  -4   6   7       11.97       30.23      7.73 o 
  -3   6   7      440.64      387.98     47.30 o 
  -2   6   7      240.42      216.82     17.95 o 
  -1   6   7      326.17      326.40     14.25 o 
   0   6   7       13.14        4.63      2.84 o 
   1   6   7      496.27      486.82     18.27 o 
   2   6   7       92.59      104.78     10.44 o 
   3   6   7        0.01        1.85      4.05 o 
   4   6   7        6.71        2.96      5.33 o 
   5   6   7       34.09       13.79     14.81 o 
   6   6   7        0.08        4.42      6.38 o 
   7   6   7        5.53        0.26      7.72 o 
   8   6   7        1.50       18.18     14.62 o 
 -11   7   7        1.21       -9.99     14.44 o 
 -10   7   7       19.18       25.03     11.28 o 
  -9   7   7        5.91       13.65      8.85 o 
  -8   7   7        4.28        9.21      8.09 o 
  -7   7   7       26.69       35.49      9.69 o 
  -6   7   7       72.52       79.48     13.51 o 
  -5   7   7       30.94       41.27      9.77 o 
  -4   7   7       12.40       12.56      6.29 o 
  -3   7   7        1.46        3.87      3.70 o 
  -2   7   7       48.31       37.39      6.38 o 
  -1   7   7      119.73      105.38     11.58 o 
   0   7   7      122.68      139.06     11.25 o 
   1   7   7       19.52       15.40      4.90 o 
   2   7   7        7.76       10.73      4.34 o 
   3   7   7        0.44        9.33      5.32 o 
   4   7   7       14.58       19.55     12.21 o 
   5   7   7        2.94        0.74      5.04 o 
   6   7   7       16.52       27.92     10.91 o 
   7   7   7        0.48       -3.74      7.20 o 
   8   7   7       38.92       66.26     23.69 o 
 -10   8   7       22.37       34.97     12.91 o 
  -9   8   7       25.58       15.24     12.95 o 
  -8   8   7       74.76       72.82     15.30 o 
  -7   8   7        4.71        6.11      6.80 o 
  -6   8   7        7.58       10.97     10.92 o 
  -5   8   7       94.96      119.85     25.17 o 
  -4   8   7       14.51        6.62     12.40 o 
  -3   8   7      425.13      435.99     72.55 o 
  -2   8   7      190.58      180.61     14.57 o 
  -1   8   7      100.37      101.16     10.91 o 
   0   8   7      165.33      160.42     12.09 o 
   1   8   7       58.70       63.92      9.15 o 
   2   8   7       41.80       42.52      9.95 o 
   3   8   7        0.54        9.33      6.11 o 
   4   8   7       60.05       53.12     12.46 o 
   5   8   7      137.04      123.60     57.56 o 
   6   8   7        1.12       16.66     14.07 o 
   7   8   7       48.43       75.14     27.02 o 
 -10   9   7        1.16       11.82      9.81 o 
  -9   9   7       47.54       55.54     14.51 o 
  -8   9   7        7.33       10.97      9.81 o 
  -7   9   7      396.41      376.01     27.14 o 
  -6   9   7       96.71       88.53     16.49 o 
  -5   9   7       88.87       83.66     33.87 o 
  -4   9   7      492.73      454.41     57.56 o 
  -3   9   7       10.16       10.10      6.58 o 
  -2   9   7        8.83       15.45      6.67 o 
  -1   9   7        3.00        6.87      4.34 o 
   0   9   7      420.70      395.89     27.08 o 
   1   9   7       12.92       12.26      5.00 o 
   2   9   7      427.98      389.09     25.02 o 
   3   9   7       15.75       11.53      6.74 o 
   4   9   7       82.17      109.19     27.76 o 
   5   9   7       24.64       17.77     14.81 o 
   6   9   7       13.95       19.99     14.81 o 
 -10  10   7        0.50        8.11     10.20 o 
  -9  10   7       45.36       55.02     16.84 o 
  -8  10   7        2.09       10.97      8.69 o 
  -7  10   7      117.61      119.58     19.87 o 
  -6  10   7      215.99      209.60     27.58 o 
  -5  10   7        2.75        3.70      6.41 o 
  -4  10   7      637.60      619.72     40.53 o 
  -3  10   7      114.81      130.54     18.14 o 
  -2  10   7     3159.12     3014.03    121.78 o 
  -1  10   7     1226.50     1158.51     60.36 o 
   0  10   7      362.49      362.43     19.79 o 
   1  10   7        5.07        3.86      6.22 o 
   2  10   7       91.08      146.21     28.87 o 
   3  10   7       69.45      101.42     26.65 o 
   4  10   7        5.36       -3.70     11.10 o 
   5  10   7       28.30       49.97     20.36 o 
   6  10   7       25.82       22.21     15.92 o 
  -9  11   7        0.76        1.68      9.41 o 
  -8  11   7        2.39       11.93      8.89 o 
  -7  11   7       56.69       60.21     14.91 o 
  -6  11   7      222.51      231.50     26.86 o 
  -5  11   7       26.51       47.38     12.01 o 
  -4  11   7       60.40       61.57     14.07 o 
  -3  11   7       15.89       30.72     12.95 o 
  -2  11   7        1.06        9.98      7.01 o 
  -1  11   7       18.99       23.69     13.33 o 
   0  11   7       21.20       16.75      7.95 o 
   1  11   7       21.19       12.95     11.84 o 
   2  11   7        0.16        0.74      9.62 o 
   3  11   7       24.50       22.21     15.18 o 
   4  11   7        1.97        2.59     12.21 o 
   5  11   7       15.56       31.46     17.40 o 
  -8  12   7        0.03        4.07     11.10 o 
  -7  12   7        7.20        8.97     10.92 o 
  -6  12   7        1.09       15.55     13.33 o 
  -5  12   7      193.58      214.31     39.60 o 
  -1  12   7        0.52       -1.85      8.51 o 
   0  12   7      165.05      135.08     45.53 o 
   1  12   7      117.79      109.19     27.76 o 
   2  12   7        3.22       -9.25      9.25 o 
   3  12   7        0.02       15.18     11.84 o 
   4  12   7       53.76       63.29     25.17 o 
  -8  13   7        3.64        8.88     13.33 o 
  -7  13   7        3.46        2.59     12.21 o 
  -6  13   7        3.61        4.44     10.36 o 
  -1  13   7       44.82       38.49     18.14 o 
   1  13   7        0.71       -2.59     11.47 o 
   2  13   7       11.38       14.44     13.33 o 
  -6  14   7        8.57        9.62     14.81 o 
  -2  14   7       37.49       51.82     23.69 o 
  -1  14   7       40.38       45.90     21.10 o 
  -2  15   7        3.52       13.70     15.55 o 
   0 -17   8        1.34        4.07     14.44 o 
   1 -17   8       25.67       44.05     20.36 o 
   2 -17   8        0.04       20.73     15.18 o 
   3 -17   8       13.77       20.73     12.58 o 
   4 -17   8        7.97       28.50     15.92 o 
   5 -17   8       25.46       -1.85     14.81 o 
  -2 -16   8        2.08       -5.24      9.79 o 
  -1 -16   8        8.82       21.78     11.48 o 
   0 -16   8        2.85        3.50      8.53 o 
   1 -16   8        0.03       -2.19      8.34 o 
   2 -16   8        1.35        9.25     13.33 o 
   3 -16   8        4.90       10.36     13.70 o 
   4 -16   8       14.31       14.44     14.81 o 
   5 -16   8       30.95       26.28     18.88 o 
   6 -16   8        6.28        2.96     12.58 o 
   7 -16   8        4.21        0.00     12.95 o 
  -3 -15   8        0.12        2.58     10.36 o 
  -2 -15   8       14.77       20.50     10.60 o 
  -1 -15   8       37.84       46.52     13.54 o 
   0 -15   8        9.44       -2.05      7.58 o 
   1 -15   8       87.38       99.09     18.97 o 
   2 -15   8       30.18       42.73     22.58 o 
   3 -15   8       21.37       21.47     14.44 o 
   4 -15   8        1.70        8.14     12.95 o 
   5 -15   8        7.11      -12.58     12.58 o 
   6 -15   8       17.52       27.76     17.77 o 
   7 -15   8        3.32       14.07     14.81 o 
   8 -15   8        1.18       -5.18     12.21 o 
  -4 -14   8       12.56       33.16     12.17 o 
  -3 -14   8        0.80        5.73      7.95 o 
  -2 -14   8       19.99       21.12     10.49 o 
  -1 -14   8        8.89       10.31      9.75 o 
   0 -14   8       34.40       27.33     11.17 o 
   1 -14   8       90.42       91.71     17.07 o 
   2 -14   8      137.46      168.08     22.35 o 
   3 -14   8        1.43        9.99     12.21 o 
   4 -14   8        0.20        7.40     14.81 o 
   5 -14   8        6.05       16.66     15.92 o 
   6 -14   8       81.74       89.57     26.28 o 
   7 -14   8        9.95       -2.59     13.70 o 
   8 -14   8        2.68       -1.11     12.21 o 
  -5 -13   8       10.23       23.34     11.36 o 
  -4 -13   8        0.24        9.60      7.95 o 
  -3 -13   8        0.33        3.25      7.17 o 
  -2 -13   8       20.18       17.30     10.17 o 
  -1 -13   8      223.39      250.13     54.23 o 
   0 -13   8       36.91       31.27      9.90 o 
   1 -13   8      161.74      168.00     21.33 o 
   2 -13   8        1.37       11.13      7.83 o 
   3 -13   8      559.44      521.90     30.45 o 
   4 -13   8       60.28       66.26     21.84 o 
   5 -13   8        2.93        9.99     12.21 o 
   6 -13   8      128.54      153.24     32.94 o 
   7 -13   8       29.46        8.14     12.95 o 
   8 -13   8       16.15       15.18     13.70 o 
   9 -13   8       36.70       42.94     20.36 o 
  -6 -12   8       31.38       22.66     11.36 o 
  -5 -12   8        0.98       -7.46      6.90 o 
  -4 -12   8        0.38        2.33      6.64 o 
  -3 -12   8        6.29       16.86      9.62 o 
  -2 -12   8      134.89      121.54     19.32 o 
  -1 -12   8      191.40      174.80     29.98 o 
   0 -12   8      233.59      236.47     22.77 o 
   1 -12   8      478.04      538.18     42.20 o 
   2 -12   8     1192.44     1092.69    101.05 o 
   3 -12   8        0.10        6.29      6.40 o 
   4 -12   8     1153.92     1134.52     42.72 o 
   5 -12   8       45.86       42.57     19.62 o 
   6 -12   8      388.45      370.51     40.72 o 
   7 -12   8        1.54       20.36     14.07 o 
   8 -12   8      113.39      136.95     32.20 o 
   9 -12   8       64.59       84.76     25.54 o 
  -7 -11   8        7.33        7.98     11.29 o 
  -6 -11   8       38.77       38.05     12.98 o 
  -5 -11   8       22.29       25.69     10.38 o 
  -4 -11   8        1.24        5.22      6.90 o 
  -3 -11   8       28.23       22.25      8.45 o 
  -2 -11   8      443.34      478.14     59.78 o 
  -1 -11   8      530.39      556.46     52.56 o 
   0 -11   8     2420.88     2458.75    376.43 o 
   1 -11   8     1774.17     1768.16     73.66 o 
   2 -11   8      175.73      156.85     18.80 o 
   3 -11   8      472.58      468.79     26.60 o 
   4 -11   8      940.67      955.14     37.89 o 
   5 -11   8      434.26      417.15     39.60 o 
   6 -11   8        0.42       -3.33     10.36 o 
   7 -11   8      138.72      149.54     32.20 o 
   8 -11   8       20.62       29.24     17.03 o 
   9 -11   8      131.68      155.83     35.90 o 
  10 -11   8        2.71        4.81     12.95 o 
  -7 -10   8      182.57      219.70     29.58 o 
  -6 -10   8       47.60       54.83     13.91 o 
  -5 -10   8       40.81       36.32     11.36 o 
  -4 -10   8      325.08      358.10     61.07 o 
  -3 -10   8      365.59      316.15     29.98 o 
  -2 -10   8        2.28       -1.82      5.36 o 
  -1 -10   8        2.53        4.86      7.22 o 
   0 -10   8        5.14       19.25     10.36 o 
   1 -10   8       48.14       57.37     16.29 o 
   2 -10   8      255.62      223.94     30.91 o 
   3 -10   8       44.26       47.19     10.04 o 
   4 -10   8      116.50      137.82     16.96 o 
   5 -10   8       82.73       76.87     13.70 o 
   6 -10   8       13.23       24.80     11.47 o 
   7 -10   8       58.23       75.51     22.58 o 
   8 -10   8      103.55      160.27     32.57 o 
   9 -10   8       22.92       19.25     15.92 o 
  10 -10   8        3.52       24.43     16.66 o 
  -8  -9   8        2.58       15.18     10.05 o 
  -7  -9   8        8.48        7.03      9.42 o 
  -6  -9   8       65.92       84.71     16.96 o 
  -5  -9   8       42.89       62.18     14.66 o 
  -4  -9   8       11.49        8.10      6.64 o 
  -3  -9   8       69.45       63.97     12.55 o 
  -2  -9   8      291.25      300.29     21.91 o 
  -1  -9   8       72.75       62.92     11.80 o 
   0  -9   8      103.74      126.07     18.32 o 
   1  -9   8       31.26       31.46     11.10 o 
   2  -9   8       13.70       10.76     10.55 o 
   3  -9   8        0.98        7.46      8.51 o 
   4  -9   8        9.97       15.48      7.01 o 
   5  -9   8      182.58      167.28     17.78 o 
   6  -9   8        8.78       14.31      8.88 o 
   7  -9   8        7.77       17.77     12.58 o 
   8  -9   8       92.25       92.16     24.80 o 
   9  -9   8      181.06      208.02     38.12 o 
  10  -9   8        8.85        2.22     13.70 o 
  -8  -8   8        0.49        9.07      9.42 o 
  -7  -8   8       50.44       57.43     14.02 o 
  -6  -8   8        1.81        6.48      6.93 o 
  -5  -8   8      138.18      177.60     22.35 o 
  -4  -8   8       85.11      100.10     24.98 o 
  -3  -8   8       17.43       18.64      6.58 o 
  -2  -8   8      902.92      831.69    121.04 o 
  -1  -8   8      246.37      266.28     51.26 o 
   0  -8   8      507.32      548.73     91.05 o 
   1  -8   8      385.13      345.53     56.26 o 
   2  -8   8      150.11      178.39     14.52 o 
   3  -8   8       21.80       28.07      7.54 o 
   4  -8   8      401.94      404.06     22.32 o 
   5  -8   8        0.04        0.35      4.14 o 
   6  -8   8      619.16      579.23     28.30 o 
   7  -8   8       51.42       78.84     21.84 o 
   8  -8   8      132.91      152.87     30.35 o 
   9  -8   8       49.63       54.04     21.84 o 
  10  -8   8      103.03      110.30     29.24 o 
  -9  -7   8       10.49       33.11     12.43 o 
  -8  -7   8      119.73      129.58     21.94 o 
  -7  -7   8        0.60       -1.88      6.58 o 
  -6  -7   8       34.65       32.21     10.64 o 
  -5  -7   8      206.53      232.89     22.09 o 
  -4  -7   8      395.69      374.55     27.21 o 
  -3  -7   8       38.12       30.66      8.36 o 
  -2  -7   8        3.39        2.50      5.18 o 
  -1  -7   8       23.77       25.39      8.14 o 
   0  -7   8       93.79       85.50     12.03 o 
   1  -7   8       45.69       36.67      7.80 o 
   2  -7   8       44.25       34.86      7.37 o 
   3  -7   8      191.63      208.15     15.17 o 
   4  -7   8       47.16       56.00      9.79 o 
   5  -7   8      263.87      230.80     16.84 o 
   6  -7   8        0.25        8.92      5.87 o 
   7  -7   8      296.68      300.30     61.26 o 
   8  -7   8       76.51       77.73     21.84 o 
   9  -7   8       38.35       62.18     22.58 o 
  10  -7   8       84.22       72.92     25.17 o 
  11  -7   8       24.68       35.16     17.77 o 
  -9  -6   8       37.84       43.59     13.91 o 
  -8  -6   8       15.40       14.24      8.22 o 
  -7  -6   8      112.40      133.20     24.98 o 
  -6  -6   8       58.99       73.14     14.13 o 
  -5  -6   8        0.17       -3.19      7.77 o 
  -4  -6   8       68.73       60.80     11.44 o 
  -3  -6   8        0.09        0.32      3.53 o 
  -2  -6   8      130.69      131.35     23.50 o 
  -1  -6   8       61.04       36.77      7.90 o 
   0  -6   8       84.21       92.09     11.59 o 
   1  -6   8      175.73      164.53     30.54 o 
   2  -6   8      150.40      106.82     15.36 o 
   3  -6   8      254.56      133.46    121.41 o 
   4  -6   8      103.87      118.55     18.88 o 
   5  -6   8       14.77       12.21      4.98 o 
   6  -6   8      590.79      556.13     55.52 o 
   7  -6   8       14.42       15.23      7.29 o 
   8  -6   8        2.22       -0.74      9.99 o 
   9  -6   8       26.00       61.81     21.10 o 
  10  -6   8        9.63       35.16     17.77 o 
  11  -6   8       44.80       30.72     17.77 o 
 -10  -5   8       74.29       80.32     29.24 o 
  -9  -5   8       18.12       25.57     14.07 o 
  -8  -5   8       57.51       49.28     12.89 o 
  -7  -5   8        4.38        7.03      7.05 o 
  -6  -5   8      426.59      475.82     28.27 o 
  -5  -5   8       15.54       13.67      9.25 o 
  -4  -5   8      260.00      223.49     17.18 o 
  -3  -5   8      271.17      272.40     17.92 o 
  -2  -5   8       10.01       11.25      4.81 o 
  -1  -5   8      887.95      971.93     87.91 o 
   0  -5   8      454.27      475.06     22.76 o 
   1  -5   8     3037.46     3401.42    137.88 o 
   2  -5   8      731.46      856.81     27.34 o 
   3  -5   8      288.11      330.60     17.63 o 
   4  -5   8      229.95      148.09     58.85 o 
   5  -5   8       14.96       13.70      5.50 o 
   6  -5   8      246.10      220.70     17.22 o 
   7  -5   8        4.00        2.07      5.55 o 
   8  -5   8        0.20        5.55      7.40 o 
   9  -5   8        3.49        2.59     12.58 o 
  10  -5   8       31.83       80.69     25.17 o 
  11  -5   8        0.23        1.11     12.21 o 
 -10  -4   8        2.34       18.51     15.55 o 
  -9  -4   8        4.72        6.52      8.69 o 
  -8  -4   8      142.07      178.83     29.43 o 
  -7  -4   8        4.39        9.17      6.90 o 
  -6  -4   8      153.04      186.52     14.86 o 
  -5  -4   8      360.13      253.86     51.40 o 
  -4  -4   8      173.94      162.27     12.60 o 
  -3  -4   8      148.24      131.37     11.48 o 
  -2  -4   8      267.37      275.91     45.16 o 
  -1  -4   8       30.13       46.76     10.92 o 
   0  -4   8     1556.60     1679.56     99.94 o 
   1  -4   8       68.78       60.18      8.15 o 
   2  -4   8        0.05       -1.13      2.21 o 
   3  -4   8      376.74      381.30     40.16 o 
   4  -4   8      119.43      126.07     17.95 o 
   5  -4   8      482.09      242.24    197.10 o 
   6  -4   8       25.72       40.90     12.58 o 
   7  -4   8        0.05        3.53      5.21 o 
   8  -4   8      272.66      261.32     30.54 o 
   9  -4   8      160.34      225.05     37.01 o 
  10  -4   8        0.13       -5.55     11.47 o 
  11  -4   8       42.48       78.47     24.80 o 
 -10  -3   8        9.56       29.24     15.92 o 
  -9  -3   8      190.39      182.11     35.16 o 
  -8  -3   8       49.95       50.43     12.36 o 
  -7  -3   8       35.73       28.19      8.53 o 
  -6  -3   8       18.74       22.71      6.20 o 
  -5  -3   8       96.28       81.41     23.12 o 
  -4  -3   8        1.34        1.34      2.75 o 
  -3  -3   8       14.37       27.44      5.48 o 
  -2  -3   8        7.41       10.31      3.29 o 
  -1  -3   8        8.95       17.12      3.88 o 
   0  -3   8        7.54        5.44      2.42 o 
   1  -3   8        1.93        3.90      2.57 o 
   2  -3   8       63.53       63.53      7.87 o 
   3  -3   8      131.74      150.31     12.21 o 
   4  -3   8        0.06        4.26      3.66 o 
   5  -3   8       10.20       12.95      5.32 o 
   6  -3   8      361.48      333.13     30.35 o 
   7  -3   8      145.98      150.00     18.04 o 
   8  -3   8        0.16       -1.85      6.02 o 
   9  -3   8        0.06        6.13      7.46 o 
  10  -3   8       47.99      116.59     30.72 o 
  11  -3   8        0.76      -15.55     10.36 o 
 -10  -2   8       28.75       27.76     16.66 o 
  -9  -2   8        0.02        1.11      9.62 o 
  -8  -2   8       95.20      121.12     17.54 o 
  -7  -2   8       43.27       18.87     14.57 o 
  -6  -2   8      123.81       97.30     11.27 o 
  -5  -2   8       89.05       86.03     10.10 o 
  -4  -2   8        3.79        3.72      2.93 o 
  -3  -2   8      110.58      118.58      9.85 o 
  -2  -2   8      506.71      519.51     42.53 o 
  -1  -2   8       62.05       60.74      6.03 o 
   0  -2   8     1510.67     1622.77     51.72 o 
   1  -2   8      431.17      542.27     20.06 o 
   2  -2   8       60.79       68.96      7.38 o 
   3  -2   8     1584.64     1709.16    186.55 o 
   4  -2   8      122.20      111.34     12.33 o 
   5  -2   8       44.27       50.99     14.44 o 
   6  -2   8       23.85        4.61     11.10 o 
   7  -2   8       26.28       27.66      8.48 o 
   8  -2   8        3.50        9.76      9.44 o 
   9  -2   8       15.95       17.38      9.64 o 
  10  -2   8       24.02       19.62     15.55 o 
 -10  -1   8       16.96        5.55     13.70 o 
  -9  -1   8       53.79       30.35     17.03 o 
  -8  -1   8       59.71       49.97     16.66 o 
  -7  -1   8        1.20        6.47      4.32 o 
  -6  -1   8       22.45       28.08      6.08 o 
  -5  -1   8       49.42       53.20     14.24 o 
  -4  -1   8      593.98      600.26     51.63 o 
  -3  -1   8     2370.75     2396.37    118.63 o 
  -2  -1   8       66.65       59.39      7.72 o 
  -1  -1   8      442.27      411.47     27.08 o 
   0  -1   8      697.73      722.51     25.51 o 
   1  -1   8      429.56      502.43     34.32 o 
   2  -1   8     1179.78     1284.54     73.60 o 
   3  -1   8      186.61      218.69     23.13 o 
   4  -1   8        5.87        9.62      4.45 o 
   5  -1   8       31.71       35.16      8.27 o 
   6  -1   8       44.31       33.25     22.21 o 
   7  -1   8        4.66        8.78      6.05 o 
   8  -1   8      188.99      193.32     22.51 o 
   9  -1   8       23.65       15.01      9.44 o 
  10  -1   8        2.36        1.16      8.22 o 
 -11   0   8        0.09       27.39     17.03 o 
 -10   0   8        2.41        1.48     10.73 o 
  -9   0   8        0.67        6.66     12.95 o 
  -8   0   8      548.16      483.20     28.06 o 
  -7   0   8      231.75      158.45     77.20 o 
  -6   0   8      375.44      361.36     17.14 o 
  -5   0   8      203.88      212.41     12.49 o 
  -4   0   8      579.08      638.04     19.98 o 
  -3   0   8      518.52      508.59     25.54 o 
  -2   0   8     1001.38     1114.39     47.40 o 
  -1   0   8      697.39      738.35     27.58 o 
   0   0   8      305.03      291.58     20.17 o 
   1   0   8      384.62      435.04     22.76 o 
   2   0   8      609.06      647.57     21.41 o 
   3   0   8      809.15      899.00     55.68 o 
   4   0   8        3.96        6.87      4.05 o 
   5   0   8      245.09      240.78     19.06 o 
   6   0   8       36.06       35.60      9.06 o 
   7   0   8        1.85        2.52      5.62 o 
   8   0   8       84.66       84.53     15.81 o 
   9   0   8      123.06      119.17     22.76 o 
  10   0   8      135.39      132.47     22.39 o 
 -11   1   8       25.31       25.91     18.51 o 
 -10   1   8        3.27       -0.74     11.10 o 
  -9   1   8       47.66       61.44     19.62 o 
  -8   1   8      116.88       94.11     15.30 o 
  -7   1   8       21.98       16.65      6.93 o 
  -6   1   8       18.24       26.05      5.86 o 
  -5   1   8      281.21      291.27     14.23 o 
  -4   1   8       47.81       64.32      7.79 o 
  -3   1   8        9.23        7.20      3.27 o 
  -2   1   8     4622.94     4691.88    310.24 o 
  -1   1   8      631.53      616.65     23.80 o 
   0   1   8     1734.14     1996.13     64.59 o 
   1   1   8       35.89       47.34      6.18 o 
   2   1   8      254.49      290.53     21.37 o 
   3   1   8       15.32       14.55      3.81 o 
   4   1   8        3.63        9.32      4.31 o 
   5   1   8      178.13      172.69     15.87 o 
   6   1   8       11.22        6.94      4.95 o 
   7   1   8        9.32       15.92      7.59 o 
   8   1   8       45.57       53.16     12.72 o 
   9   1   8       62.77       77.04     16.48 o 
  10   1   8       29.51       44.94     14.74 o 
 -11   2   8        5.16        0.37     14.81 o 
 -10   2   8      125.54       91.05     25.17 o 
  -9   2   8      262.04      276.12     38.86 o 
  -8   2   8       52.46       68.86     20.91 o 
  -7   2   8        0.27        0.13      4.89 o 
  -6   2   8      417.15      412.74     23.28 o 
  -5   2   8      131.31      147.28     10.47 o 
  -4   2   8      833.24      835.30     22.20 o 
  -3   2   8        0.04        2.40      2.55 o 
  -2   2   8      285.23      281.73     78.33 o 
  -1   2   8      651.70      682.74     25.44 o 
   0   2   8        8.05        7.77      3.90 o 
   1   2   8       58.08       66.41     11.29 o 
   2   2   8     1942.23     1803.60    112.43 o 
   3   2   8       11.04       15.45      4.12 o 
   4   2   8        2.84       10.16      4.62 o 
   5   2   8      278.71      268.14     25.91 o 
   6   2   8        5.48       10.10      6.11 o 
   7   2   8       80.70       70.41     24.43 o 
   8   2   8       13.25       14.81      9.16 o 
   9   2   8       94.07       92.11     30.54 o 
 -11   3   8      127.91      104.01     26.65 o 
 -10   3   8        3.17       15.55     12.95 o 
  -9   3   8       44.99       62.51     13.81 o 
  -8   3   8       30.01       18.54      7.83 o 
  -7   3   8       63.66       64.58     14.25 o 
  -6   3   8       99.52      103.72     14.63 o 
  -5   3   8      701.62      704.91     21.50 o 
  -4   3   8        2.85        0.75      2.38 o 
  -3   3   8      314.52      333.72     27.27 o 
  -2   3   8      210.90      191.95     12.96 o 
  -1   3   8      797.93      891.31     61.77 o 
   0   3   8     1727.42     1785.13     67.71 o 
   1   3   8        3.40        4.32      2.29 o 
   2   3   8       29.50       28.41      5.17 o 
   3   3   8       11.08       20.40      4.84 o 
   4   3   8      240.81      222.39     21.10 o 
   5   3   8     1086.99     1083.95     39.51 o 
   6   3   8       14.11       13.51      6.90 o 
   7   3   8       54.97       63.27     13.86 o 
   8   3   8        2.44       10.87      7.73 o 
   9   3   8       11.18        9.32     10.34 o 
 -11   4   8       22.46       31.46     17.77 o 
 -10   4   8      176.82      210.24     37.75 o 
  -9   4   8      116.10      136.96     20.11 o 
  -8   4   8      551.49      477.83     28.92 o 
  -7   4   8        0.29       10.29      6.53 o 
  -6   4   8      106.61      101.21     19.80 o 
  -5   4   8       55.40       76.28     12.36 o 
  -4   4   8       55.66       76.11      8.29 o 
  -3   4   8      110.94      132.22      9.10 o 
  -2   4   8       93.92      104.25     14.63 o 
  -1   4   8        6.75        2.48      2.20 o 
   0   4   8      199.49      194.65     19.71 o 
   1   4   8       13.80       16.31      3.76 o 
   2   4   8      222.70      215.69     14.46 o 
   3   4   8       13.65       13.24      4.22 o 
   4   4   8      115.10      119.78     15.37 o 
   5   4   8      378.95      368.20     23.82 o 
   6   4   8       71.64       77.22     14.48 o 
   7   4   8        0.89       -2.18      6.64 o 
   8   4   8       19.30       24.09     10.84 o 
   9   4   8       36.04       69.59     25.54 o 
 -11   5   8        4.56        1.48     12.21 o 
 -10   5   8      154.46      190.99     36.27 o 
  -9   5   8       79.61       78.95     15.64 o 
  -8   5   8      133.50      134.93     19.37 o 
  -7   5   8        1.38        6.37      6.00 o 
  -6   5   8       59.35       66.27     17.95 o 
  -5   5   8        1.76        7.08      4.71 o 
  -4   5   8        0.36        4.94      4.36 o 
  -3   5   8      274.35      257.51     13.06 o 
  -2   5   8       78.18       92.27      8.20 o 
  -1   5   8      123.49       66.65     48.85 o 
   0   5   8        0.23        1.48      3.40 o 
   1   5   8       71.11       83.03      8.81 o 
   2   5   8      124.91      136.47     10.96 o 
   3   5   8        0.62       -0.62      5.74 o 
   4   5   8       48.62       44.54     10.43 o 
   5   5   8        1.32        7.21      8.88 o 
   6   5   8       99.37      119.58     18.15 o 
   7   5   8       42.09       63.29     21.10 o 
   8   5   8       24.63       42.20     18.88 o 
 -10   6   8        4.11       11.90      9.79 o 
  -9   6   8        8.95        7.95      7.72 o 
  -8   6   8        0.92        3.80      6.84 o 
  -7   6   8       71.74       77.06     14.52 o 
  -6   6   8      441.02      420.88     45.90 o 
  -5   6   8      133.54      148.36     16.88 o 
  -4   6   8       27.82       34.24      8.33 o 
  -3   6   8      160.60      159.43     11.02 o 
  -2   6   8        9.47       13.76      4.18 o 
  -1   6   8      106.87       79.89     18.60 o 
   0   6   8      166.96      172.25     15.68 o 
   1   6   8      125.17      139.96     10.61 o 
   2   6   8      197.43      181.96     14.62 o 
   3   6   8        2.64        5.01      4.71 o 
   4   6   8       27.97       54.04     18.14 o 
   5   6   8        0.11        1.48      9.62 o 
   6   6   8        0.18       -0.37      7.03 o 
   7   6   8        3.13       11.10     14.07 o 
   8   6   8        5.65        5.92     13.70 o 
 -10   7   8        1.17        5.00      9.42 o 
  -9   7   8       32.20       28.46     11.73 o 
  -8   7   8        0.71        9.85      8.63 o 
  -7   7   8        3.56        3.95     17.40 o 
  -6   7   8       40.95       56.00     12.70 o 
  -5   7   8      122.02       92.83     16.66 o 
  -4   7   8      194.29      207.77     18.14 o 
  -3   7   8     1870.22     1827.96    213.57 o 
  -2   7   8        1.53        2.83      3.06 o 
  -1   7   8       25.82       33.99      6.49 o 
   0   7   8       41.32       40.13      9.00 o 
   1   7   8       63.48       58.24     11.29 o 
   2   7   8       14.23       12.95      6.54 o 
   3   7   8       27.82       47.01     17.40 o 
   4   7   8        3.20        8.14      8.51 o 
   5   7   8       26.35       14.07     12.95 o 
   6   7   8        5.42       21.10     14.07 o 
   7   7   8       13.02       36.27     18.14 o 
 -10   8   8        0.17        8.14      9.42 o 
  -9   8   8       34.44       41.46     12.82 o 
  -8   8   8       38.43       44.58     12.75 o 
  -7   8   8       72.56       83.93     15.56 o 
  -6   8   8       90.55       88.17     23.32 o 
  -5   8   8       15.92       22.81      8.18 o 
  -4   8   8      390.84      420.07     63.66 o 
  -3   8   8       89.77       98.60     14.48 o 
  -2   8   8      157.43      140.33     16.09 o 
  -1   8   8       12.15        8.78      7.40 o 
   0   8   8        3.44       11.41      6.15 o 
   1   8   8       95.57      106.24     15.36 o 
   2   8   8      172.83      169.15     29.24 o 
   3   8   8       25.35       21.10     11.84 o 
   4   8   8       96.06       71.81     22.58 o 
   5   8   8       31.64       49.97     19.99 o 
   6   8   8        4.17       10.36     12.58 o 
   7   8   8        0.50        6.66     12.58 o 
 -10   9   8        2.06       -0.74     11.84 o 
  -9   9   8       13.94       11.46     13.14 o 
  -8   9   8        0.05        4.89      7.73 o 
  -7   9   8       42.55       76.18     15.45 o 
  -6   9   8       41.09       46.36     12.27 o 
  -5   9   8      373.82      360.74     34.98 o 
  -4   9   8     1933.47     1610.48     78.84 o 
  -3   9   8      662.93      587.41     46.64 o 
  -2   9   8     1480.70     1414.68     70.33 o 
  -1   9   8      471.82      430.82     25.56 o 
   0   9   8      232.27      221.35     20.73 o 
   1   9   8        5.18       12.24      7.59 o 
   2   9   8       89.04      133.25     27.76 o 
   3   9   8        4.66       13.33     13.70 o 
   4   9   8      113.47      114.00     29.24 o 
   5   9   8       62.18       87.72     26.65 o 
   6   9   8        1.17        0.74     12.21 o 
  -9  10   8       12.89       16.29     14.07 o 
  -8  10   8       77.79       65.51     22.21 o 
  -7  10   8        4.77       -5.55      9.62 o 
  -6  10   8      132.09      107.71     29.24 o 
  -5  10   8      472.13      394.94     42.57 o 
  -4  10   8        1.29       -4.44      9.25 o 
  -3  10   8      846.36      879.82     58.85 o 
  -2  10   8        7.78       -1.48      8.88 o 
  -1  10   8       48.49       57.55     12.63 o 
   0  10   8      105.06      113.20     16.96 o 
   1  10   8       29.92       28.87     14.07 o 
   2  10   8       65.72       92.53     25.54 o 
   3  10   8        6.05       25.91     15.92 o 
   4  10   8      129.88      138.43     33.31 o 
   5  10   8        9.89        7.03     12.58 o 
  -9  11   8        1.16        0.00     16.29 o 
  -8  11   8       37.53       30.72     16.66 o 
  -7  11   8       37.69       47.38     19.25 o 
  -6  11   8       14.77       22.21     15.18 o 
  -5  11   8        7.08        4.81     11.10 o 
  -4  11   8      338.36      306.11     37.38 o 
  -3  11   8       47.41       28.87     14.81 o 
  -2  11   8      312.08      291.30     35.53 o 
  -1  11   8      344.08      342.38     37.01 o 
   0  11   8      927.05      959.96     90.13 o 
   1  11   8       31.24       54.04     19.25 o 
   2  11   8       41.21       56.26     20.73 o 
   3  11   8        1.67        7.03     12.58 o 
   4  11   8        0.33        4.07     12.95 o 
  -8  12   8       34.75       37.38     18.88 o 
  -7  12   8        4.42       15.92     12.58 o 
  -6  12   8       47.21       59.22     20.73 o 
  -5  12   8      134.09       89.20     26.28 o 
  -4  12   8       30.71       43.31     18.88 o 
  -3  12   8        0.68       -8.51     11.47 o 
  -2  12   8        4.78       19.99     15.92 o 
  -1  12   8        2.41       18.14     12.95 o 
   1  12   8        4.95       19.99     13.70 o 
   2  12   8       23.79       12.21     14.44 o 
   3  12   8       15.65       32.94     15.92 o 
  -7  13   8       23.73       31.46     17.40 o 
  -6  13   8        1.05       15.18     14.81 o 
  -5  13   8        0.52        3.70     11.10 o 
  -4  13   8       27.22       25.54     17.77 o 
  -3  13   8        3.11        3.33     11.10 o 
  -2  13   8        1.01        5.55     11.84 o 
  -1  13   8       49.48       56.26     21.84 o 
   1  13   8        0.04       17.03     13.70 o 
   2  13   8        4.40        6.29     10.73 o 
  -6  14   8       54.20       54.78     25.54 o 
  -5  14   8       19.44       37.75     19.99 o 
  -4  14   8       15.02       27.02     18.14 o 
  -3  14   8        3.40       -2.96     11.84 o 
  -2  14   8       44.07       62.18     24.06 o 
  -1  14   8        7.16       -0.37     14.44 o 
   1 -17   9      154.37      189.61     27.48 o 
   2 -17   9        1.71        2.96     12.21 o 
   3 -17   9      160.86      136.95     32.94 o 
   4 -17   9       12.36       32.20     19.62 o 
  -2 -16   9        2.91        6.51     11.70 o 
  -1 -16   9        0.71        4.06      9.12 o 
   0 -16   9        0.49        9.16      9.94 o 
   1 -16   9       71.61       60.34     15.07 o 
   2 -16   9       89.01       96.61     26.65 o 
   3 -16   9       18.08       49.97     18.88 o 
   4 -16   9       59.51      101.79     26.65 o 
   5 -16   9        9.94       -4.07     13.33 o 
   6 -16   9        2.81       -9.25     11.47 o 
  -3 -15   9       35.52       48.91     23.13 o 
  -2 -15   9        0.07        0.94      9.07 o 
  -1 -15   9       66.67       74.96     17.42 o 
   0 -15   9       31.74       27.22     11.77 o 
   1 -15   9        0.07       14.35      9.15 o 
   2 -15   9       19.07       14.89     10.73 o 
   3 -15   9        4.44        0.37     12.21 o 
   4 -15   9        0.24       14.44     15.18 o 
   5 -15   9        4.03       -1.48     14.44 o 
   6 -15   9        1.84       11.10     14.07 o 
   7 -15   9        1.59       -7.77     12.58 o 
  -4 -14   9        1.54        5.82      9.85 o 
  -3 -14   9        5.10       13.66      8.36 o 
  -2 -14   9       16.85       16.50      8.80 o 
  -1 -14   9        9.65       13.56      9.15 o 
   0 -14   9       57.48       47.77     12.68 o 
   1 -14   9       31.15       47.73     12.95 o 
   2 -14   9        1.94       17.63      8.50 o 
   3 -14   9       46.36       51.88     12.95 o 
   4 -14   9        4.13        0.00     11.10 o 
   5 -14   9        5.51       12.58     13.70 o 
   6 -14   9       37.86       49.60     19.25 o 
   7 -14   9       19.53       34.79     17.03 o 
   8 -14   9        9.21        8.14     16.29 o 
  -5 -13   9        1.42        1.22      8.50 o 
  -4 -13   9        0.12        5.42      8.36 o 
  -3 -13   9       10.64        4.50      8.70 o 
  -2 -13   9       27.00       38.89     12.17 o 
  -1 -13   9       29.32       25.47      9.45 o 
   0 -13   9      144.25      158.35     22.24 o 
   1 -13   9      158.85      175.27     22.61 o 
   2 -13   9       19.16       16.05      8.53 o 
   3 -13   9      278.89      269.63     22.39 o 
   4 -13   9        9.58       19.25     14.07 o 
   5 -13   9      149.67      136.58     30.72 o 
   6 -13   9       22.75       13.33     14.44 o 
   7 -13   9        8.47        8.14     13.70 o 
   8 -13   9        3.74        4.44     13.70 o 
   9 -13   9        0.09       12.21     15.92 o 
  -6 -12   9        0.76        3.77      8.96 o 
  -5 -12   9       20.91       25.70     10.84 o 
  -4 -12   9        0.45        5.51      7.27 o 
  -3 -12   9       10.02        7.40      6.22 o 
  -2 -12   9        2.97        2.31      6.27 o 
  -1 -12   9      127.54      105.25     25.72 o 
   0 -12   9     1607.08     1463.62    115.11 o 
   1 -12   9     2670.52     2418.99    214.68 o 
   2 -12   9       58.72       52.93     12.43 o 
   3 -12   9     1832.83     1635.53     52.83 o 
   4 -12   9        1.33        8.51      7.11 o 
   5 -12   9      396.85      491.55     45.16 o 
   6 -12   9      211.89      203.21     35.53 o 
   7 -12   9       18.42       38.49     19.25 o 
   8 -12   9        0.06       -0.37     11.47 o 
   9 -12   9       16.19       20.73     17.03 o 
  -7 -11   9        0.47       -0.26      9.25 o 
  -6 -11   9        0.64        5.83      8.17 o 
  -5 -11   9       24.75       39.15     11.56 o 
  -4 -11   9       48.63       65.65     14.52 o 
  -3 -11   9      672.75      699.32     37.85 o 
  -2 -11   9      610.04      559.75     32.90 o 
  -1 -11   9      110.15       76.40     15.01 o 
   0 -11   9     1566.69     1459.06    147.50 o 
   1 -11   9      265.12      283.45     28.69 o 
   2 -11   9       84.16      111.40     16.22 o 
   3 -11   9     1143.95     1115.35     41.79 o 
   4 -11   9      136.18      153.46     33.13 o 
   5 -11   9      364.91      351.39     23.90 o 
   6 -11   9      206.12      211.35     34.79 o 
   7 -11   9       18.79       12.58     11.84 o 
   8 -11   9       36.99       75.51     25.17 o 
   9 -11   9        6.33       13.33     15.18 o 
  10 -11   9       38.50       45.53     18.88 o 
  -7 -10   9       35.30       26.33     12.00 o 
  -6 -10   9       35.66       49.87     13.85 o 
  -5 -10   9        0.80        4.94      7.27 o 
  -4 -10   9      373.49      367.57     34.24 o 
  -3 -10   9       96.76       86.35     15.17 o 
  -2 -10   9      368.66      407.69     30.72 o 
  -1 -10   9      708.90      613.40     65.33 o 
   0 -10   9      218.41      205.88     33.87 o 
   1 -10   9      311.22      294.55     60.15 o 
   2 -10   9      684.00      665.20     31.28 o 
   3 -10   9       22.17       27.08      8.48 o 
   4 -10   9        1.10        2.15      6.16 o 
   5 -10   9      140.65      126.63     16.70 o 
   6 -10   9       16.13       14.81     12.58 o 
   7 -10   9      361.89      399.38     41.09 o 
   8 -10   9        2.16       14.07     13.70 o 
   9 -10   9      138.75      149.17     32.57 o 
  10 -10   9       27.59       44.79     20.36 o 
  -8  -9   9      107.41      122.46     24.06 o 
  -7  -9   9        7.37        2.08      8.80 o 
  -6  -9   9       47.40       41.28     12.86 o 
  -5  -9   9       38.84       32.16     12.58 o 
  -4  -9   9       46.26       83.13     16.20 o 
  -3  -9   9       53.47       52.31     12.03 o 
  -2  -9   9      179.97      182.84     33.50 o 
  -1  -9   9        1.34        0.99      4.79 o 
   0  -9   9       23.92       36.18      9.04 o 
   1  -9   9      159.95      146.58     16.81 o 
   2  -9   9       72.27       77.99     14.07 o 
   3  -9   9       25.74       38.91      8.90 o 
   4  -9   9        1.36        5.53      5.21 o 
   5  -9   9      159.72      176.80     18.71 o 
   6  -9   9       53.03       63.46     12.63 o 
   7  -9   9      214.56      220.97     34.42 o 
   8  -9   9       14.36       31.09     16.66 o 
   9  -9   9       18.74       35.90     19.99 o 
  10  -9   9        0.83        9.62     14.81 o 
  -8  -8   9       33.45       34.38     11.92 o 
  -7  -8   9        2.02        3.92      7.31 o 
  -6  -8   9       68.38       71.15     15.53 o 
  -5  -8   9      215.63      197.42     23.41 o 
  -4  -8   9      179.35      173.02     21.12 o 
  -3  -8   9       42.82       29.16      8.45 o 
  -2  -8   9       72.25       84.88     18.51 o 
  -1  -8   9      192.73      175.94     17.95 o 
   0  -8   9      255.76      261.44     18.28 o 
   1  -8   9       84.55      101.94     25.35 o 
   2  -8   9      151.92      147.77     15.94 o 
   3  -8   9      424.22      458.97     40.53 o 
   4  -8   9      225.93      197.74     16.08 o 
   5  -8   9       23.79       23.41      7.95 o 
   6  -8   9       91.77       96.89     15.03 o 
   7  -8   9       45.22       52.93     19.25 o 
   8  -8   9        0.77       -4.44      9.99 o 
   9  -8   9        3.78       12.21     14.81 o 
  10  -8   9       25.81       36.64     18.51 o 
  -9  -7   9       41.66       56.24     16.00 o 
  -8  -7   9        0.03        4.68      9.00 o 
  -7  -7   9      160.33      181.74     24.32 o 
  -6  -7   9        9.83       16.30      8.22 o 
  -5  -7   9      176.53      230.95     21.97 o 
  -4  -7   9       18.73       21.39      7.56 o 
  -3  -7   9      192.80      198.31     28.32 o 
  -2  -7   9      168.10      190.27     34.61 o 
  -1  -7   9       89.53       94.41     13.06 o 
   0  -7   9       90.46       74.48     11.25 o 
   1  -7   9       39.63       22.11      7.03 o 
   2  -7   9        3.69       -0.80      3.01 o 
   3  -7   9      172.53      104.97    101.23 o 
   4  -7   9       10.87        7.24      4.44 o 
   5  -7   9     1081.82     1106.28    141.95 o 
   6  -7   9      209.73      200.84     29.43 o 
   7  -7   9      242.99      223.24     19.99 o 
   8  -7   9       95.61      113.63     27.39 o 
   9  -7   9       38.46       60.33     20.73 o 
  10  -7   9       25.78       29.61     19.99 o 
  -9  -6   9        1.05        6.78      8.96 o 
  -8  -6   9        3.26       -0.68      7.54 o 
  -7  -6   9      242.13      217.67     38.31 o 
  -6  -6   9        8.47       20.26      8.53 o 
  -5  -6   9      249.99      242.79     20.44 o 
  -4  -6   9       39.60       27.24      8.17 o 
  -3  -6   9       95.57       99.66     15.18 o 
  -2  -6   9        6.39        3.27      3.82 o 
  -1  -6   9        2.48        4.81      3.66 o 
   0  -6   9       11.80       13.07      5.20 o 
   1  -6   9      119.54      111.25     12.54 o 
   2  -6   9       51.02       58.77      9.52 o 
   3  -6   9       29.90       30.83      7.19 o 
   4  -6   9       43.22       38.10      8.90 o 
   5  -6   9      141.75       83.01     52.00 o 
   6  -6   9      424.33      413.49     62.18 o 
   7  -6   9        1.13        3.62      5.62 o 
   8  -6   9        0.01        2.07      6.85 o 
   9  -6   9       45.49       50.34     19.25 o 
  10  -6   9       55.33      111.04     29.24 o 
  -9  -5   9        3.49       20.60     10.22 o 
  -8  -5   9       60.97       93.03     17.27 o 
  -7  -5   9       37.93       58.15     12.75 o 
  -6  -5   9      219.11      232.54     21.68 o 
  -5  -5   9      105.32      102.73     15.49 o 
  -4  -5   9       78.65       84.02     13.39 o 
  -3  -5   9       38.03       31.25      7.53 o 
  -2  -5   9      454.61      444.94     59.22 o 
  -1  -5   9        4.58        3.85      3.53 o 
   0  -5   9      509.40      495.44     23.32 o 
   1  -5   9      241.72      232.98     14.40 o 
   2  -5   9       86.62       89.65     11.11 o 
   3  -5   9        0.26        0.19      2.88 o 
   4  -5   9      248.31      277.38     28.32 o 
   5  -5   9      165.92      155.16     16.28 o 
   6  -5   9       25.11       12.37      6.11 o 
   7  -5   9       79.10       92.98     14.89 o 
   8  -5   9       40.25       37.61     16.10 o 
   9  -5   9       85.57       92.91     27.02 o 
  10  -5   9        1.30       -0.37     12.21 o 
 -10  -4   9       19.33       21.47     16.29 o 
  -9  -4   9      105.74      112.88     19.36 o 
  -8  -4   9       33.54       46.83     13.34 o 
  -7  -4   9       56.71       59.80     19.43 o 
  -6  -4   9      206.92      230.78     16.22 o 
  -5  -4   9      371.11      359.92     27.62 o 
  -4  -4   9       43.94       55.91      8.61 o 
  -3  -4   9     1031.22     1085.56     64.14 o 
  -2  -4   9      217.82      208.96     23.33 o 
  -1  -4   9     1910.86     1898.64    137.14 o 
   0  -4   9       22.54       15.91      4.63 o 
   1  -4   9     2851.73     3180.27     49.13 o 
   2  -4   9       11.48       10.79      4.05 o 
   3  -4   9      912.38      984.48     84.95 o 
   4  -4   9       52.48       57.32     17.77 o 
   5  -4   9      205.27      200.97     23.50 o 
   6  -4   9       53.27       17.63     17.40 o 
   7  -4   9      192.94      200.66     24.98 o 
   8  -4   9        1.71        3.90      6.64 o 
   9  -4   9       58.65       60.77     23.32 o 
  10  -4   9       16.10       45.53     21.84 o 
 -10  -3   9        6.26       19.99     15.55 o 
  -9  -3   9       17.92       32.94     17.03 o 
  -8  -3   9      381.92      374.42     27.58 o 
  -7  -3   9      280.78      306.75     23.49 o 
  -6  -3   9      290.70      179.13     94.23 o 
  -5  -3   9      346.38      326.88     19.36 o 
  -4  -3   9       10.78        9.83      3.96 o 
  -3  -3   9     1022.25      957.80     70.87 o 
  -2  -3   9      235.57      222.68     31.09 o 
  -1  -3   9      134.56      115.66      8.67 o 
   0  -3   9      803.18      847.96     25.92 o 
   1  -3   9       44.53       46.68      6.71 o 
   2  -3   9      481.66      555.62     32.94 o 
   3  -3   9      418.61      432.06     44.97 o 
   4  -3   9      162.69      177.35     13.75 o 
   5  -3   9        5.29        8.06      4.62 o 
   6  -3   9      166.71      190.03     17.61 o 
   7  -3   9       10.44       10.66      6.27 o 
   8  -3   9       32.34       41.89     11.22 o 
   9  -3   9        1.54       -0.56      7.11 o 
  10  -3   9        6.90       -0.74     14.07 o 
 -10  -2   9        2.77       11.10     13.70 o 
  -9  -2   9       11.63       19.25     12.58 o 
  -8  -2   9      202.32      254.17     24.24 o 
  -7  -2   9        0.02        1.92      4.47 o 
  -6  -2   9        1.76       10.12      4.54 o 
  -5  -2   9        3.70        5.17      3.77 o 
  -4  -2   9      232.15      235.81     18.49 o 
  -3  -2   9        1.37       -0.05      2.67 o 
  -2  -2   9      663.27      665.64     50.14 o 
  -1  -2   9        7.31       12.37      3.15 o 
   0  -2   9      129.03      148.51      7.27 o 
   1  -2   9      323.08      365.81     22.19 o 
   2  -2   9      727.88      818.10     93.65 o 
   3  -2   9      172.65      190.79     12.81 o 
   4  -2   9        1.84        1.85      3.55 o 
   5  -2   9        0.19        2.22      3.47 o 
   6  -2   9      256.20      244.74     24.80 o 
   7  -2   9       86.35       21.82     40.35 o 
   8  -2   9      499.20      510.43     75.69 o 
   9  -2   9       26.96       21.84     10.21 o 
  10  -2   9       76.69       74.81     17.33 o 
 -10  -1   9       40.13       -0.74     12.21 o 
  -9  -1   9       16.91       15.92     12.21 o 
  -8  -1   9      421.73      376.80     37.75 o 
  -7  -1   9      143.81       80.26     49.65 o 
  -6  -1   9        2.77        1.92      3.59 o 
  -5  -1   9       24.66       10.68     10.48 o 
  -4  -1   9      192.14      204.78     12.06 o 
  -3  -1   9        5.54        2.10      2.56 o 
  -2  -1   9       26.18       30.93      5.03 o 
  -1  -1   9     1815.45     1804.38    105.92 o 
   0  -1   9     1279.96     1399.10     79.77 o 
   1  -1   9      746.59      787.07     62.74 o 
   2  -1   9      203.61      214.43      9.71 o 
   3  -1   9       24.74       31.59      6.64 o 
   4  -1   9       90.27      105.34     20.54 o 
   5  -1   9       35.21       42.38      9.38 o 
   6  -1   9       45.57       40.63     12.21 o 
   7  -1   9        0.54        0.31      5.16 o 
   8  -1   9      127.94      134.46     19.43 o 
   9  -1   9       56.82       79.21     16.62 o 
  10  -1   9        0.01       -9.41      9.99 o 
 -10   0   9       13.56       29.24     15.92 o 
  -9   0   9        5.79       13.70     10.36 o 
  -8   0   9      166.37      133.19     18.19 o 
  -7   0   9       46.44       51.77     11.89 o 
  -6   0   9      125.03      128.53     12.40 o 
  -5   0   9      345.37      343.34     16.18 o 
  -4   0   9        7.02        6.33      3.06 o 
  -3   0   9      712.73      705.28     19.78 o 
  -2   0   9       17.35       19.97      3.77 o 
  -1   0   9        9.65        9.47      4.43 o 
   0   0   9       28.50       42.69      8.51 o 
   1   0   9       58.30       52.07      9.25 o 
   2   0   9        6.33        5.04      3.09 o 
   3   0   9      317.65      314.22     19.88 o 
   4   0   9      394.62      411.44     38.31 o 
   5   0   9       82.02       71.81     11.64 o 
   6   0   9      118.22      122.80     16.32 o 
   7   0   9       51.59       45.91     11.25 o 
   8   0   9       18.02       28.38     10.46 o 
   9   0   9        0.86        1.28      8.27 o 
  10   0   9       11.36       11.84     14.44 o 
 -10   1   9        1.69      -10.73      9.25 o 
  -9   1   9       14.90        4.81     11.10 o 
  -8   1   9        0.01       -3.02      9.81 o 
  -7   1   9      164.46      173.54     19.35 o 
  -6   1   9      126.83      118.71     11.96 o 
  -5   1   9        8.73       16.05      4.55 o 
  -4   1   9      635.46      594.28     28.23 o 
  -3   1   9       21.89       21.93      4.51 o 
  -2   1   9       64.85       64.53      5.66 o 
  -1   1   9      161.56      156.79     12.94 o 
   0   1   9      756.34      805.77     64.59 o 
   1   1   9        0.19        1.30      3.00 o 
   2   1   9        2.57        6.56      2.46 o 
   3   1   9      555.92      526.70     58.45 o 
   4   1   9       10.30       23.04      6.84 o 
   5   1   9      563.29      510.51     27.76 o 
   6   1   9      122.49      115.45     16.86 o 
   7   1   9      107.90      119.36     19.99 o 
   8   1   9      182.61      159.64     22.24 o 
   9   1   9      124.36      120.67     29.61 o 
 -11   2   9        1.96       31.83     17.40 o 
 -10   2   9        6.50        4.81     11.84 o 
  -9   2   9        0.04        5.92      9.99 o 
  -8   2   9        4.51        1.95     12.21 o 
  -7   2   9      162.28      173.76     19.49 o 
  -6   2   9      351.46      356.37     22.28 o 
  -5   2   9        1.65        5.26      3.52 o 
  -4   2   9      137.43      127.64     10.31 o 
  -3   2   9      523.11      488.90     16.25 o 
  -2   2   9       24.28       24.20     12.79 o 
  -1   2   9      323.69      331.53     18.80 o 
   0   2   9      828.69      860.88     30.72 o 
   1   2   9      382.29      404.84     48.12 o 
   2   2   9        0.41        3.80      3.73 o 
   3   2   9      166.29      164.26     14.99 o 
   4   2   9        0.07        2.82      4.44 o 
   5   2   9       44.84       39.47      9.55 o 
   6   2   9      137.46      140.18     23.87 o 
   7   2   9       85.87       65.51     21.47 o 
   8   2   9        3.11       -2.96      8.88 o 
   9   2   9       84.03       79.21     24.80 o 
 -11   3   9        0.46       11.84     16.29 o 
 -10   3   9       96.23       89.57     24.80 o 
  -9   3   9       32.78       27.54     10.60 o 
  -8   3   9       45.18       45.49     11.29 o 
  -7   3   9        0.05       -3.94      5.13 o 
  -6   3   9      351.47      324.00     21.29 o 
  -5   3   9      503.57      476.87     31.46 o 
  -4   3   9      242.59      238.48     12.32 o 
  -3   3   9      820.30      847.09     52.57 o 
  -2   3   9       18.86       20.79      4.35 o 
  -1   3   9       78.47       78.59     11.64 o 
   0   3   9      800.93      761.18     29.17 o 
   1   3   9       52.87       42.78      9.99 o 
   2   3   9      106.92      112.67     13.54 o 
   3   3   9      105.66      117.95     13.78 o 
   4   3   9      120.36      138.80     27.02 o 
   5   3   9      421.81      432.32     40.35 o 
   6   3   9       28.09       31.09     15.18 o 
   7   3   9      212.95      194.69     35.90 o 
   8   3   9       81.33      110.30     30.35 o 
   9   3   9       18.18       22.95     15.55 o 
 -10   4   9        0.33        9.99     14.07 o 
  -9   4   9       44.61       50.12     12.91 o 
  -8   4   9       25.59       25.33     10.18 o 
  -7   4   9       98.81       86.18     15.03 o 
  -6   4   9       20.00       15.78      7.38 o 
  -5   4   9       21.38       23.27      7.33 o 
  -4   4   9       91.93      100.92      9.21 o 
  -3   4   9      440.09      445.23     16.21 o 
  -2   4   9       10.59        5.71      7.96 o 
  -1   4   9        3.42        6.50      3.82 o 
   0   4   9        3.56        5.57      4.53 o 
   1   4   9      196.01      238.63     34.98 o 
   2   4   9       74.20       87.17     18.88 o 
   3   4   9        0.00        3.33      7.03 o 
   4   4   9       14.56       17.77     11.84 o 
   5   4   9       55.29       63.66     19.99 o 
   6   4   9       95.18      116.22     27.76 o 
   7   4   9       26.15       39.98     17.77 o 
   8   4   9       21.02       36.27     18.51 o 
 -10   5   9       23.76       21.15     11.73 o 
  -9   5   9       16.03       25.40     10.12 o 
  -8   5   9        9.73       20.60      9.75 o 
  -7   5   9        1.34        1.37     10.36 o 
  -6   5   9       14.58        7.90     10.92 o 
  -5   5   9       34.03       41.09      9.25 o 
  -4   5   9        1.49        8.42      4.86 o 
  -3   5   9        5.00        5.00      4.52 o 
  -2   5   9      365.96      359.13     20.45 o 
  -1   5   9       61.73       38.04     28.50 o 
   0   5   9      149.71      165.70     15.64 o 
   1   5   9       12.37       15.25      6.11 o 
   2   5   9       34.75       30.77     13.51 o 
   3   5   9       82.17       98.83     22.58 o 
   4   5   9        3.47       20.36     11.47 o 
   5   5   9      268.58      249.47     38.86 o 
   6   5   9       47.21       67.37     21.47 o 
   7   5   9       64.12       49.60     19.62 o 
   8   5   9        3.91        9.62     13.33 o 
 -10   6   9       52.35       53.09     13.95 o 
  -9   6   9       36.37       28.50     11.01 o 
  -8   6   9       12.92       11.84     12.21 o 
  -7   6   9       11.31       17.99      7.98 o 
  -6   6   9      130.74      145.31     18.04 o 
  -5   6   9       20.47       21.47     12.95 o 
  -4   6   9       15.23       16.66     10.36 o 
  -3   6   9       15.61        7.81      4.98 o 
  -2   6   9      213.85      193.76     15.65 o 
  -1   6   9      481.37      146.85    224.30 o 
   0   6   9      531.76      509.38     71.81 o 
   1   6   9      412.65      425.86     24.30 o 
   2   6   9       33.17       39.47      9.67 o 
   3   6   9      126.88      112.15     25.54 o 
   4   6   9      106.41      100.31     25.91 o 
   5   6   9       43.33       38.49     18.51 o 
   6   6   9        3.36        8.51     11.10 o 
   7   6   9       15.30        6.66      9.99 o 
 -10   7   9        0.82       -6.66     13.33 o 
  -9   7   9        0.68        4.44     11.47 o 
  -8   7   9       96.82       93.65     27.02 o 
  -7   7   9       76.09       67.37     23.69 o 
  -6   7   9        4.62        5.55      9.25 o 
  -5   7   9        1.19        7.77      9.62 o 
  -4   7   9      319.51      291.30     32.57 o 
  -3   7   9       38.71       41.46     15.92 o 
  -2   7   9     1009.35      930.09     35.18 o 
  -1   7   9        2.36        8.92      4.65 o 
   0   7   9        6.75       11.32      5.74 o 
   1   7   9       37.98       47.88     15.36 o 
   2   7   9        0.41        8.51      9.25 o 
   3   7   9       12.08       12.58     10.36 o 
   4   7   9      145.94      157.31     32.20 o 
   5   7   9        0.56       11.10     11.47 o 
   6   7   9       10.99       25.91     15.18 o 
   7   7   9        0.11       -0.74     11.10 o 
 -10   8   9       60.89       84.76     26.28 o 
  -9   8   9       14.13       19.62     16.66 o 
  -8   8   9      109.75       81.06     25.91 o 
  -7   8   9      142.56      128.07     29.98 o 
  -6   8   9       27.13       38.12     16.29 o 
  -5   8   9       15.08       25.17     15.18 o 
  -4   8   9       42.06       20.73     12.58 o 
  -3   8   9        0.30        0.00      8.14 o 
  -2   8   9        0.31        0.56      4.36 o 
  -1   8   9       37.36       29.16     10.73 o 
   0   8   9      371.92      349.99     26.28 o 
   1   8   9      216.43      200.78     23.50 o 
   2   8   9       70.70       86.98     23.69 o 
   3   8   9        4.05        5.92     10.73 o 
   4   8   9        0.00       13.70     13.33 o 
   5   8   9        7.90       22.95     15.92 o 
   6   8   9       12.37       15.18     13.70 o 
  -9   9   9        0.14       -0.37     11.47 o 
  -8   9   9        5.50        5.55     12.95 o 
  -7   9   9       17.78       41.09     18.88 o 
  -6   9   9       19.54       17.77     14.81 o 
  -5   9   9       61.36       62.18     21.10 o 
  -4   9   9       47.82       61.07     21.10 o 
  -3   9   9       97.77      107.71     26.65 o 
  -2   9   9        0.28       12.58     11.10 o 
  -1   9   9      353.90      363.63     24.19 o 
   0   9   9       67.24       86.76     14.92 o 
   1   9   9       36.67       49.40     11.63 o 
   2   9   9       64.89      112.52     26.28 o 
   3   9   9       87.35      116.22     28.87 o 
   4   9   9        6.65        9.99     12.21 o 
   5   9   9       44.46       38.49     19.25 o 
   6   9   9        1.87        0.74     11.10 o 
  -9  10   9        0.13       14.81     12.95 o 
  -8  10   9        0.47        0.00     13.33 o 
  -7  10   9        5.95        2.59     12.58 o 
  -6  10   9      136.23      114.00     29.24 o 
  -5  10   9       40.25       45.53     18.88 o 
  -4  10   9      516.22      503.76     47.75 o 
  -3  10   9      150.81      139.17     31.09 o 
  -2  10   9      247.83      227.64     36.27 o 
  -1  10   9      207.57      256.88     36.64 o 
   0  10   9      283.34      294.81     36.83 o 
   1  10   9        5.58       14.07     12.58 o 
   2  10   9        2.96        0.74      8.51 o 
   3  10   9       13.84       14.81     14.07 o 
   4  10   9       43.83       61.44     23.32 o 
   5  10   9       13.26        8.51     14.81 o 
  -8  11   9       85.70       82.91     26.65 o 
  -7  11   9       11.90       13.33     13.33 o 
  -6  11   9      333.25      277.23     44.79 o 
  -5  11   9       17.87       38.49     18.14 o 
  -4  11   9      324.43      332.39     40.35 o 
  -3  11   9       20.76       30.72     16.66 o 
  -2  11   9       31.73       29.98     15.18 o 
  -1  11   9       21.49       34.05     16.29 o 
   0  11   9      175.22      182.09     22.50 o 
   1  11   9       41.59       60.33     20.73 o 
   2  11   9       34.10       48.86     18.51 o 
   3  11   9       51.36       78.10     24.80 o 
   4  11   9        1.47        5.55     12.58 o 
  -7  12   9        5.45       15.18     14.07 o 
  -6  12   9       26.39       17.40     15.92 o 
  -5  12   9        0.03       -1.11     11.10 o 
  -4  12   9        1.33        1.48     11.47 o 
  -3  12   9       24.64       31.09     16.29 o 
  -2  12   9        2.66        6.29     10.73 o 
  -1  12   9        0.08       -5.55      9.62 o 
   1  12   9        9.12       24.80     15.18 o 
   2  12   9       23.02       21.84     14.81 o 
   3  12   9        2.42       15.92     15.55 o 
  -6  13   9       20.87       26.28     18.51 o 
  -5  13   9        5.92       11.84     15.55 o 
  -4  13   9        1.98        9.99     12.95 o 
  -3  13   9        0.26       10.36     13.70 o 
  -2  13   9       14.59       30.72     18.51 o 
  -1  13   9       10.58       10.73     13.33 o 
  -4  14   9       31.10       20.73     20.73 o 
  -3  14   9       26.10       19.25     19.25 o 
  -2  14   9        1.47        8.14     12.95 o 
   2 -17  10        3.89        9.99     14.81 o 
   3 -17  10        5.41        9.25     14.44 o 
  -1 -16  10       13.82       31.11     13.32 o 
   0 -16  10       76.50      115.48     29.61 o 
   1 -16  10       62.02       82.28     25.17 o 
   2 -16  10      170.51      183.34     26.02 o 
   3 -16  10       83.90       96.98     28.87 o 
   4 -16  10       22.89        2.59     14.07 o 
   5 -16  10       36.63       31.83     17.77 o 
   6 -16  10        5.96       15.18     16.29 o 
  -3 -15  10        6.91       13.83     11.29 o 
  -2 -15  10        0.08       -2.38      9.27 o 
  -1 -15  10        0.05        8.61     10.32 o 
   0 -15  10      101.95       82.72     17.67 o 
   1 -15  10       74.98       82.87     17.92 o 
   2 -15  10        1.07        1.67      7.59 o 
   3 -15  10        4.44        9.25     13.70 o 
   4 -15  10        2.06      -10.73     12.21 o 
   5 -15  10       57.47       75.14     25.17 o 
   6 -15  10       15.89       35.90     18.14 o 
   7 -15  10        6.46        2.96     15.18 o 
  -4 -14  10       30.70       46.37     16.61 o 
  -3 -14  10       29.66       35.82     12.07 o 
  -2 -14  10       10.55       16.12      9.64 o 
  -1 -14  10       16.00        9.81      9.62 o 
   0 -14  10       30.16       26.67     11.22 o 
   1 -14  10       25.95       35.55     12.01 o 
   2 -14  10        0.54       11.59      8.43 o 
   3 -14  10        1.31       -0.95      6.76 o 
   4 -14  10       58.71       78.10     25.91 o 
   5 -14  10       13.48       47.75     21.10 o 
   6 -14  10       18.42       22.95     15.55 o 
   7 -14  10        1.27       20.73     14.81 o 
   8 -14  10        0.16        9.62     15.18 o 
  -5 -13  10       24.31       26.49     12.33 o 
  -4 -13  10       27.74       31.61     12.68 o 
  -3 -13  10        3.04       -2.27      6.53 o 
  -2 -13  10        1.02        4.84      7.98 o 
  -1 -13  10        0.14        1.06      6.67 o 
   0 -13  10        0.72       -2.80      6.48 o 
   1 -13  10      269.46      243.39     27.95 o 
   2 -13  10        0.35        0.65      6.41 o 
   3 -13  10       68.89       90.45     16.36 o 
   4 -13  10      249.87      237.32     23.20 o 
   5 -13  10       63.54       81.80     26.28 o 
   6 -13  10       50.93      100.68     28.87 o 
   7 -13  10        0.00       -1.11     14.81 o 
   8 -13  10        0.11        4.81     15.18 o 
  -6 -12  10        0.19        1.97     15.73 o 
  -5 -12  10        0.14        1.08      7.69 o 
  -4 -12  10       96.23       87.05     17.40 o 
  -3 -12  10      130.59      142.66     21.49 o 
  -2 -12  10       62.85       81.67     16.49 o 
  -1 -12  10       15.47       13.80      8.74 o 
   0 -12  10       75.55       69.57     14.77 o 
   1 -12  10      224.21      244.77     36.09 o 
   2 -12  10      123.10      142.81     19.62 o 
   3 -12  10        2.48       -2.20      5.60 o 
   4 -12  10      100.46      103.48     16.92 o 
   5 -12  10       90.58       88.83     23.69 o 
   6 -12  10       25.41       65.51     20.73 o 
   7 -12  10       58.02      119.56     30.35 o 
   8 -12  10        9.36       23.69     15.55 o 
   9 -12  10        4.48        2.22     13.70 o 
  -6 -11  10       16.24       23.74     11.10 o 
  -5 -11  10        4.63        6.07     11.84 o 
  -4 -11  10       31.61       44.38     13.12 o 
  -3 -11  10       46.91       72.25     15.54 o 
  -2 -11  10        0.50        4.85      6.64 o 
  -1 -11  10       29.11       40.99     10.84 o 
   0 -11  10      149.63      171.35     36.64 o 
   1 -11  10      193.92      198.95     23.69 o 
   2 -11  10      356.47      376.64     25.11 o 
   3 -11  10      957.55      950.89     39.65 o 
   4 -11  10       65.65       83.98     14.70 o 
   5 -11  10      632.44      595.34     31.99 o 
   6 -11  10        3.86       12.95     11.10 o 
   7 -11  10      103.00      108.82     28.13 o 
   8 -11  10       25.04       28.87     17.03 o 
   9 -11  10       50.88       62.55     22.58 o 
  -7 -10  10       77.67       69.62     18.51 o 
  -6 -10  10      107.25      108.77     20.25 o 
  -5 -10  10      138.47      110.41     29.06 o 
  -4 -10  10      136.49      116.82     29.43 o 
  -3 -10  10      382.19      305.65     61.07 o 
  -2 -10  10     1339.51     1277.25    155.64 o 
  -1 -10  10      940.83      857.19    114.74 o 
   0 -10  10      690.37      606.08    104.38 o 
   1 -10  10      141.94      174.08     20.01 o 
   2 -10  10      263.83      248.93     19.87 o 
   3 -10  10       13.65       25.43      8.00 o 
   4 -10  10      853.70      863.27     36.76 o 
   5 -10  10       14.56       12.10      7.17 o 
   6 -10  10       21.75       32.94     15.92 o 
   7 -10  10       65.60       84.02     23.32 o 
   8 -10  10        0.15        3.33     12.58 o 
   9 -10  10        0.76        2.59     13.70 o 
  10 -10  10       39.62       67.37     24.43 o 
  -7  -9  10        0.00       17.02      9.29 o 
  -6  -9  10       10.80       11.79      8.36 o 
  -5  -9  10       60.01       44.77     12.55 o 
  -4  -9  10        0.48        7.70      7.19 o 
  -3  -9  10        1.22        1.83      5.85 o 
  -2  -9  10      106.51      120.81     17.16 o 
  -1  -9  10       46.16       44.85     14.99 o 
   0  -9  10      165.66      123.68     18.88 o 
   1  -9  10        4.40        1.95      4.53 o 
   2  -9  10      221.29      187.27     16.28 o 
   3  -9  10        1.10        1.69      6.85 o 
   4  -9  10      168.31      186.90     19.62 o 
   5  -9  10       32.64       41.13     10.80 o 
   6  -9  10        0.78       -0.44      6.16 o 
   7  -9  10       44.89       79.21     21.10 o 
   8  -9  10        1.94        7.77     11.84 o 
   9  -9  10        6.12        7.77     14.44 o 
  10  -9  10       42.36       77.36     24.43 o 
  -8  -8  10        2.05        5.63      9.15 o 
  -7  -8  10        0.71        8.83      8.50 o 
  -6  -8  10      166.98      154.53     23.03 o 
  -5  -8  10       40.05       51.19     12.63 o 
  -4  -8  10       24.12       27.65      9.23 o 
  -3  -8  10       51.66       50.42     11.47 o 
  -2  -8  10      432.34      405.86     59.59 o 
  -1  -8  10      354.39      330.22     34.61 o 
   0  -8  10        9.18        9.34      5.06 o 
   1  -8  10      100.67       41.55     41.83 o 
   2  -8  10      378.81      377.91     32.57 o 
   3  -8  10     1112.67     1068.22     54.78 o 
   4  -8  10       60.64       45.24     21.84 o 
   5  -8  10       73.53       77.87     13.46 o 
   6  -8  10      283.54      261.26     21.65 o 
   7  -8  10      243.67      251.21     20.97 o 
   8  -8  10       52.97       55.89     19.25 o 
   9  -8  10      127.14      150.65     32.94 o 
  10  -8  10       15.35       42.20     20.36 o 
  -8  -7  10       29.13       31.29     12.36 o 
  -7  -7  10       16.82       22.13      9.24 o 
  -6  -7  10       41.43       51.35     12.96 o 
  -5  -7  10       72.50       68.08     13.65 o 
  -4  -7  10        2.07       -0.21      7.59 o 
  -3  -7  10      755.75      612.18    115.67 o 
  -2  -7  10      179.89      172.74     23.87 o 
  -1  -7  10       47.19       44.36      9.12 o 
   0  -7  10      672.84      617.13     36.64 o 
   1  -7  10      156.46      149.05     14.10 o 
   2  -7  10        0.24        2.27      3.63 o 
   3  -7  10       20.32       19.55      6.66 o 
   4  -7  10      106.42      116.76     14.81 o 
   5  -7  10        7.14        2.59      9.99 o 
   6  -7  10        8.00        7.81      5.82 o 
   7  -7  10      301.23      322.32     23.18 o 
   8  -7  10        2.18       19.62     14.44 o 
   9  -7  10       30.24       61.07     23.69 o 
  10  -7  10       15.68       55.52     21.47 o 
  -9  -6  10        1.88        5.37      8.96 o 
  -8  -6  10        0.74        3.08      7.84 o 
  -7  -6  10       15.12       28.85     11.74 o 
  -6  -6  10       38.59       42.05     11.66 o 
  -5  -6  10       10.07       13.35      7.58 o 
  -4  -6  10        2.81       -0.96      8.51 o 
  -3  -6  10       50.85       74.61     12.24 o 
  -2  -6  10       82.50       81.03     12.09 o 
  -1  -6  10      456.76      458.89     28.50 o 
   0  -6  10        8.51       13.62      5.37 o 
   1  -6  10       13.29       13.59      4.89 o 
   2  -6  10      432.08      482.52     22.67 o 
   3  -6  10      136.44      136.70     13.21 o 
   4  -6  10       28.48       28.16     12.40 o 
   5  -6  10      228.20      228.42     17.67 o 
   6  -6  10       29.88       17.72     18.69 o 
   7  -6  10      575.38      556.29     68.85 o 
   8  -6  10       19.16       31.82     18.51 o 
   9  -6  10        4.48       -9.25     12.58 o 
  10  -6  10       47.01       74.03     25.54 o 
  -9  -5  10        0.73        7.90     11.10 o 
  -8  -5  10        8.00       18.69      9.68 o 
  -7  -5  10      516.82      484.38     47.38 o 
  -6  -5  10       11.83       20.42      9.62 o 
  -5  -5  10      333.99      326.61     27.02 o 
  -4  -5  10       38.48       43.38     15.36 o 
  -3  -5  10      154.58      139.38     15.65 o 
  -2  -5  10      669.36      560.77     25.08 o 
  -1  -5  10      204.09      176.72     20.73 o 
   0  -5  10        8.74        5.11      3.73 o 
   1  -5  10      132.56      134.98     13.14 o 
   2  -5  10      345.00      353.40     18.50 o 
   3  -5  10     1039.23     1108.94     70.51 o 
   4  -5  10      369.24      354.07     75.14 o 
   5  -5  10       99.86      126.47     15.56 o 
   6  -5  10       71.07       77.63     13.58 o 
   7  -5  10       84.50       72.81     35.35 o 
   8  -5  10       34.42       39.19     11.92 o 
   9  -5  10       80.76      143.98     31.09 o 
  10  -5  10        0.47        0.00     12.95 o 
  -9  -4  10        1.14       12.58     12.58 o 
  -8  -4  10       38.34       62.89     13.85 o 
  -7  -4  10      240.69      284.82     23.28 o 
  -6  -4  10      159.49      148.15     30.51 o 
  -5  -4  10      127.38      128.16     13.54 o 
  -4  -4  10      317.93      331.28     18.58 o 
  -3  -4  10      209.96      199.97     12.80 o 
  -2  -4  10      379.78      395.01     18.13 o 
  -1  -4  10        2.22        2.31      3.37 o 
   0  -4  10     1305.13     1170.01     30.39 o 
   1  -4  10      342.55      358.59     16.84 o 
   2  -4  10       95.77      118.15     16.29 o 
   3  -4  10      360.28      381.95     32.94 o 
   4  -4  10      186.30      205.28     15.18 o 
   5  -4  10      798.46      846.73     83.65 o 
   6  -4  10       23.48       22.81      8.00 o 
   7  -4  10      433.53      381.24     36.27 o 
   8  -4  10        9.91       22.19      8.76 o 
   9  -4  10       12.72       23.49     18.88 o 
  10  -4  10       17.17       15.55     17.03 o 
 -10  -3  10        4.16        6.29     14.07 o 
  -9  -3  10        0.01        5.18     11.10 o 
  -8  -3  10      800.14      698.56     50.71 o 
  -7  -3  10      133.15      152.24     15.93 o 
  -6  -3  10     1263.56     1238.65     89.04 o 
  -5  -3  10       27.77       32.36      6.85 o 
  -4  -3  10      624.18      584.97     32.31 o 
  -3  -3  10      410.67      387.97     28.43 o 
  -2  -3  10      174.72      168.31     20.53 o 
  -1  -3  10      752.73      648.85     38.39 o 
   0  -3  10        0.97        6.02      2.54 o 
   1  -3  10      493.28      496.30     42.94 o 
   2  -3  10       39.05       39.52      6.89 o 
   3  -3  10       24.80       27.91      6.57 o 
   4  -3  10        6.54       10.18      4.97 o 
   5  -3  10        9.34        7.09      5.92 o 
   6  -3  10       31.67       36.95      9.79 o 
   7  -3  10        3.83       -0.11      5.62 o 
   8  -3  10      195.45      133.64     60.52 o 
   9  -3  10        2.78        5.51      7.64 o 
 -10  -2  10        0.74        5.92     11.47 o 
  -9  -2  10        0.97        9.25     11.10 o 
  -8  -2  10       22.20       28.87     14.07 o 
  -7  -2  10       40.30       20.07     17.17 o 
  -6  -2  10      112.58      108.15     12.47 o 
  -5  -2  10       47.30       53.22      8.45 o 
  -4  -2  10      141.26      145.90     14.99 o 
  -3  -2  10     2426.04     2327.63    178.89 o 
  -2  -2  10       30.14       25.62      5.01 o 
  -1  -2  10       37.73       31.80      4.94 o 
   0  -2  10        0.00        0.85      1.85 o 
   1  -2  10      173.12      184.10      8.58 o 
   2  -2  10      827.17      933.70    120.85 o 
   3  -2  10       69.05       88.88     14.44 o 
   4  -2  10      350.34      375.77     40.16 o 
   5  -2  10      126.76      138.79     15.34 o 
   6  -2  10      392.85      397.22     24.24 o 
   7  -2  10      109.13      106.32     17.21 o 
   8  -2  10       93.30       16.87     31.65 o 
   9  -2  10        2.07        2.96     10.36 o 
  10  -2  10       21.10       28.50     17.03 o 
 -10  -1  10        6.64        7.77     14.44 o 
  -9  -1  10       10.95        3.70     10.73 o 
  -8  -1  10        6.38        6.96      7.77 o 
  -7  -1  10       98.90      124.13     13.85 o 
  -6  -1  10      879.02      778.60     30.49 o 
  -5  -1  10        8.69        3.56      5.01 o 
  -4  -1  10        7.19       10.19      3.82 o 
  -3  -1  10        0.19        1.62      2.74 o 
  -2  -1  10       20.21       16.43      3.95 o 
  -1  -1  10      100.95      119.47     14.26 o 
   0  -1  10       91.91       90.54     12.53 o 
   1  -1  10      160.60      214.33     15.96 o 
   2  -1  10      491.25      500.20     63.29 o 
   3  -1  10        5.86        8.14      6.29 o 
   4  -1  10      126.64      136.79     20.91 o 
   5  -1  10        0.08        1.81      3.79 o 
   6  -1  10      506.00      464.53     41.09 o 
   7  -1  10       30.05       23.32     12.58 o 
   8  -1  10       32.72       51.08     19.25 o 
   9  -1  10        0.00       -8.51      8.88 o 
  10  -1  10       10.93       38.49     17.77 o 
 -10   0  10       11.71        7.77     12.58 o 
  -9   0  10       27.46       32.57     15.92 o 
  -8   0  10        0.69        4.53      6.53 o 
  -7   0  10        4.32        3.93      6.00 o 
  -6   0  10      787.84      765.24     42.80 o 
  -5   0  10        2.84        8.74      4.13 o 
  -4   0  10      326.36      195.31    108.47 o 
  -3   0  10       31.90       29.99      5.39 o 
  -2   0  10       92.94      123.32     14.40 o 
  -1   0  10      234.11      273.88     17.79 o 
   0   0  10       20.56       21.54      6.27 o 
   1   0  10      768.69      893.66     70.33 o 
   2   0  10        0.98        6.64      4.09 o 
   3   0  10       28.15       33.33      7.80 o 
   4   0  10        7.22        7.77      6.66 o 
   5   0  10      127.66      142.87     27.02 o 
   6   0  10      216.27      220.60     34.42 o 
   7   0  10        0.46       -5.18      8.14 o 
   8   0  10       51.88       54.41     18.51 o 
   9   0  10        5.77       26.28     16.29 o 
 -10   1  10        2.37        1.85     10.36 o 
  -9   1  10        3.14        9.99      9.99 o 
  -8   1  10        1.28       -0.81      5.62 o 
  -7   1  10       41.04       45.94     18.69 o 
  -6   1  10       65.86       71.01     12.81 o 
  -5   1  10       89.86      106.84     11.75 o 
  -4   1  10        3.70        6.22      3.34 o 
  -3   1  10      195.55       42.91     86.80 o 
  -2   1  10      196.74      229.76     16.43 o 
  -1   1  10       37.79       40.93      8.69 o 
   0   1  10      301.82      314.30     19.24 o 
   1   1  10      640.96      623.36     49.60 o 
   2   1  10      195.29      230.13     46.82 o 
   3   1  10      147.66      182.08     35.35 o 
   4   1  10      186.40      180.26     28.87 o 
   5   1  10       16.46       24.43     12.21 o 
   6   1  10        0.17        6.66      8.88 o 
   7   1  10        2.14        3.70      8.88 o 
   8   1  10        0.06       -4.81      8.14 o 
   9   1  10       15.26       14.81     13.33 o 
 -10   2  10        2.65      -11.47      9.99 o 
  -9   2  10        0.12        4.77      7.27 o 
  -8   2  10        1.59       14.42      7.47 o 
  -7   2  10      127.93      137.99     23.13 o 
  -6   2  10        6.86       14.06      6.84 o 
  -5   2  10      315.56      319.27     15.61 o 
  -4   2  10       95.50      110.83     13.94 o 
  -3   2  10      646.01      649.78     27.77 o 
  -2   2  10        1.89        2.51      3.47 o 
  -1   2  10      712.49      753.57     29.90 o 
   0   2  10     1380.56     1405.87    114.93 o 
   1   2  10      200.26      193.16     15.44 o 
   2   2  10      551.44      523.46     71.25 o 
   3   2  10      447.26      427.99     34.24 o 
   4   2  10      159.51      201.73     31.09 o 
   5   2  10      114.73       96.61     23.69 o 
   6   2  10       85.80       94.39     23.69 o 
   7   2  10       14.45       10.36     12.21 o 
   8   2  10       35.55       34.42     17.03 o 
   9   2  10        5.10       -1.48     12.21 o 
  -9   3  10       30.85       28.70     10.84 o 
  -8   3  10       78.66       85.70     15.76 o 
  -7   3  10      441.58      421.00     26.35 o 
  -6   3  10      116.43      122.89     26.28 o 
  -5   3  10      730.41      711.04     48.49 o 
  -4   3  10        6.84       12.26      5.27 o 
  -3   3  10      386.59      395.42     22.76 o 
  -2   3  10      170.71       40.53     74.21 o 
  -1   3  10        4.36        4.00      3.82 o 
   0   3  10      547.62      539.87     47.93 o 
   1   3  10        0.07        3.89      4.19 o 
   2   3  10      798.01      855.88     78.65 o 
   3   3  10      113.16      126.53     16.47 o 
   4   3  10       34.14       38.49     15.55 o 
   5   3  10        3.40        5.55      7.40 o 
   6   3  10       57.79       65.88     21.47 o 
   7   3  10       15.66       15.18     13.70 o 
   8   3  10       11.53        5.55     12.58 o 
  -9   4  10       14.50       13.33     17.03 o 
  -8   4  10      462.50      409.74     41.83 o 
  -7   4  10       17.27       37.75     17.03 o 
  -6   4  10      101.41       89.20     22.95 o 
  -5   4  10        4.46        9.25      8.88 o 
  -4   4  10       91.73       77.82     11.65 o 
  -3   4  10       53.58       53.26      9.79 o 
  -2   4  10      100.46       89.77     13.02 o 
  -1   4  10       33.24       34.88      8.48 o 
   0   4  10      214.44      200.50     16.20 o 
   1   4  10       12.38       13.14      6.11 o 
   2   4  10       33.00       45.88     12.40 o 
   3   4  10      162.47      181.00     29.98 o 
   4   4  10      286.71      269.46     32.57 o 
   5   4  10        2.77        8.88     10.36 o 
   6   4  10       88.63      133.99     31.09 o 
   7   4  10       13.84       12.95     12.95 o 
   8   4  10        0.24       10.73     14.44 o 
 -10   5  10        0.56       12.21     14.44 o 
  -9   5  10       14.40       22.21     16.66 o 
  -8   5  10       48.39       31.46     15.55 o 
  -7   5  10        2.41       10.36      9.99 o 
  -6   5  10      171.89      192.10     32.57 o 
  -5   5  10       65.83       68.48     19.99 o 
  -4   5  10       80.39       74.03     19.99 o 
  -3   5  10      526.13      511.84     38.49 o 
  -2   5  10       72.85       67.47     11.90 o 
  -1   5  10     1249.75     1231.00     64.40 o 
   0   5  10      319.38      290.89     20.01 o 
   1   5  10       30.93       24.74      7.72 o 
   2   5  10       52.82       67.86     12.43 o 
   3   5  10       57.31       55.15     18.51 o 
   4   5  10       21.73       24.43     13.33 o 
   5   5  10        0.14        0.37     11.10 o 
   6   5  10       18.98        9.99     11.84 o 
   7   5  10        0.06       -0.74     11.47 o 
   8   5  10        0.42        7.77     12.58 o 
 -10   6  10      122.54      127.33     32.94 o 
  -9   6  10       22.04       47.38     20.36 o 
  -8   6  10       31.52       51.08     21.47 o 
  -7   6  10       52.69       62.18     20.73 o 
  -6   6  10      327.05      253.18     37.38 o 
  -5   6  10      108.02       90.68     22.58 o 
  -4   6  10      370.84      308.33     33.68 o 
  -3   6  10      132.16      156.57     28.13 o 
  -2   6  10       51.11       44.83     10.04 o 
  -1   6  10        3.33        5.38      4.44 o 
   0   6  10       88.96       94.97     14.81 o 
   1   6  10      226.63      226.58     24.24 o 
   2   6  10        0.66        0.76      5.10 o 
   3   6  10       45.41       52.56     18.14 o 
   4   6  10       47.20       61.81     22.21 o 
   5   6  10       27.07       57.74     22.21 o 
   6   6  10        4.29       -7.40      7.77 o 
   7   6  10        2.09       14.81     14.07 o 
 -10   7  10        1.54       10.36     14.44 o 
  -9   7  10       10.22        1.48     11.10 o 
  -8   7  10        0.48       18.51     14.81 o 
  -7   7  10        3.73       24.43     15.92 o 
  -6   7  10       63.95       47.01     18.88 o 
  -5   7  10      203.24      189.88     33.31 o 
  -4   7  10        3.47        3.70      8.14 o 
  -3   7  10      271.02      292.04     33.31 o 
  -2   7  10     1241.74     1148.24     40.80 o 
  -1   7  10      491.90      165.92    238.56 o 
   0   7  10      364.97      380.12     24.47 o 
   1   7  10       31.91       36.43     10.17 o 
   2   7  10       13.91        9.99     12.58 o 
   3   7  10       72.37       45.16     18.88 o 
   4   7  10       27.84       33.68     17.03 o 
   5   7  10        3.57        3.70     12.21 o 
   6   7  10       24.42       24.06     16.29 o 
  -9   8  10       54.48       40.72     18.88 o 
  -8   8  10       29.46       60.70     21.10 o 
  -7   8  10        0.60       -2.96     11.47 o 
  -6   8  10      103.16       82.17     25.17 o 
  -5   8  10        1.57       11.84     10.73 o 
  -4   8  10      101.17      139.54     30.72 o 
  -3   8  10        6.98        9.99      9.99 o 
  -2   8  10       76.30       53.67     18.51 o 
  -1   8  10       11.63        2.29      5.32 o 
   0   8  10        1.68        0.12      4.71 o 
   1   8  10        0.73        8.03      6.84 o 
   2   8  10        8.65       18.14     11.84 o 
   3   8  10        9.45       -3.33      9.25 o 
   4   8  10        0.57       17.03     14.07 o 
   5   8  10        5.07      -12.95     10.36 o 
   6   8  10       15.60       24.06     17.03 o 
  -9   9  10        1.41       21.47     17.77 o 
  -8   9  10        4.39       -2.22     12.21 o 
  -7   9  10       80.05       67.37     25.17 o 
  -6   9  10        8.07       11.84     12.58 o 
  -5   9  10      446.80      421.59     44.79 o 
  -4   9  10       10.48       22.21     13.70 o 
  -3   9  10        7.10        7.40     11.47 o 
  -2   9  10      248.88      211.35     34.79 o 
  -1   9  10      104.73      100.82     16.72 o 
   0   9  10       45.22       50.63     12.15 o 
   1   9  10      159.49      126.22     27.76 o 
   2   9  10       87.34       97.72     24.80 o 
   3   9  10       64.35       86.24     26.28 o 
   4   9  10       10.68       15.18     12.21 o 
   5   9  10        0.13       -5.18      8.51 o 
  -8  10  10       26.10       59.59     24.43 o 
  -7  10  10       20.24       13.33     11.84 o 
  -6  10  10        0.15        2.59     12.58 o 
  -5  10  10       98.21      112.52     29.61 o 
  -4  10  10       22.06       18.51     14.81 o 
  -3  10  10       74.93       54.41     20.36 o 
  -2  10  10        7.56       15.92     14.07 o 
  -1  10  10        0.79        4.44     10.36 o 
   0  10  10       18.01       18.86      9.15 o 
   1  10  10       42.19       59.22     20.73 o 
   2  10  10       61.32       25.17     16.29 o 
   3  10  10       13.24       15.55     15.55 o 
   4  10  10        1.49        2.96     11.10 o 
  -8  11  10       59.90       81.43     27.76 o 
  -7  11  10        8.93       18.88     13.33 o 
  -6  11  10        5.09       -2.59     12.58 o 
  -5  11  10        2.01       13.33     12.95 o 
  -4  11  10        0.02       -4.07      8.14 o 
  -3  11  10        5.92        5.55      9.99 o 
  -2  11  10       64.19       59.96     21.47 o 
  -1  11  10        0.72        6.29     10.73 o 
   1  11  10       22.45       13.33     14.81 o 
   2  11  10       55.26       46.27     19.62 o 
   3  11  10        7.39       10.36     12.95 o 
  -7  12  10       60.17       61.81     23.69 o 
  -6  12  10       92.79       85.87     29.98 o 
  -5  12  10      174.06      215.42     42.20 o 
  -4  12  10       16.85       41.83     18.14 o 
  -3  12  10        5.05        8.14     14.07 o 
  -2  12  10        0.62        5.92     12.21 o 
  -1  12  10       30.34       40.72     20.73 o 
   1  12  10        6.78       21.47     16.29 o 
   2  12  10       27.79       38.86     18.14 o 
  -5  13  10       16.84       29.61     20.36 o 
  -4  13  10        1.02       19.25     17.40 o 
  -3  13  10        0.94        1.48     12.21 o 
  -2  13  10        1.21      -12.21     11.47 o 
  -1  13  10        0.12       -9.25     12.21 o 
   0 -16  11       74.92       65.70     16.22 o 
   1 -16  11      105.56      139.92     23.78 o 
   2 -16  11       14.74       29.82     12.33 o 
   3 -16  11       34.13        9.25     15.92 o 
   4 -16  11        1.34       18.51     15.55 o 
   5 -16  11        3.95       -5.55     12.95 o 
  -2 -15  11       13.94       26.26     12.94 o 
  -1 -15  11        6.30       10.62     10.18 o 
   0 -15  11       54.20      128.44     32.20 o 
   1 -15  11        4.27       13.62      9.58 o 
   2 -15  11       46.30       33.26     12.17 o 
   3 -15  11        7.31        3.70     12.58 o 
   4 -15  11        7.07       38.12     19.62 o 
   5 -15  11        1.70       -0.74     12.95 o 
   6 -15  11        1.86       10.36     13.70 o 
  -3 -14  11        3.48        1.62     14.07 o 
  -2 -14  11        0.49       -0.25      8.10 o 
  -1 -14  11        9.35       16.44      9.53 o 
   0 -14  11       83.51       98.80     18.84 o 
   1 -14  11        0.14        8.96      8.48 o 
   2 -14  11        3.04        8.77      8.51 o 
   3 -14  11        3.81        2.94     13.51 o 
   4 -14  11        2.28        0.74     13.70 o 
   5 -14  11       28.81       26.65     17.40 o 
   6 -14  11        0.00        5.18     14.81 o 
   7 -14  11        6.36       15.18     14.44 o 
  -4 -13  11        7.68        8.73     10.69 o 
  -3 -13  11       12.50       18.49     10.22 o 
  -2 -13  11       13.36       18.74      9.95 o 
  -1 -13  11        3.25        4.85      7.54 o 
   0 -13  11        0.48        4.24      7.69 o 
   1 -13  11       21.55       23.29      9.38 o 
   2 -13  11       95.29       73.40     15.15 o 
   3 -13  11       27.58       40.51     11.12 o 
   4 -13  11       19.19       28.75     10.96 o 
   5 -13  11       86.72       83.65     24.43 o 
   6 -13  11        3.06       26.65     14.81 o 
   7 -13  11       44.21       46.27     21.47 o 
   8 -13  11        0.14        5.18     14.07 o 
  -5 -12  11       92.73       98.33     19.89 o 
  -4 -12  11        3.45        5.33      7.83 o 
  -3 -12  11      116.03      114.18     20.39 o 
  -2 -12  11        0.97        2.34      6.94 o 
  -1 -12  11      534.65      421.70     65.88 o 
   0 -12  11       37.78       55.60     16.84 o 
   1 -12  11      545.11      523.11     51.26 o 
   2 -12  11      626.89      594.18     33.49 o 
   3 -12  11       42.00       42.53     12.01 o 
   4 -12  11       79.71       79.26     15.44 o 
   5 -12  11        0.00        5.55     11.10 o 
   6 -12  11        0.77       -4.44     12.58 o 
   7 -12  11        0.08        7.77     15.55 o 
   8 -12  11        7.39        6.29     16.29 o 
  -6 -11  11        1.02        5.89      9.52 o 
  -5 -11  11       15.67        4.85      7.47 o 
  -4 -11  11       50.91       59.28     14.74 o 
  -3 -11  11      249.69      239.52     26.82 o 
  -2 -11  11      121.65      124.47     19.18 o 
  -1 -11  11      718.27      691.80     42.20 o 
   0 -11  11      176.55      161.65     21.01 o 
   1 -11  11       74.52       71.23     14.51 o 
   2 -11  11      177.23      184.38     21.39 o 
   3 -11  11      201.92      217.78     22.73 o 
   4 -11  11     1101.67      980.52     41.07 o 
   5 -11  11      131.09      152.12     20.01 o 
   6 -11  11      225.23      247.25     37.38 o 
   7 -11  11        4.35       -3.70     12.21 o 
   8 -11  11       80.04      120.67     29.61 o 
   9 -11  11        3.98        7.03     14.44 o 
  -7 -10  11       14.65       25.72     13.09 o 
  -6 -10  11       33.17       26.24     11.91 o 
  -5 -10  11       42.43       65.54     14.89 o 
  -4 -10  11       81.71       87.54     20.36 o 
  -3 -10  11        3.49        5.88      6.53 o 
  -2 -10  11      505.14      480.81     47.01 o 
  -1 -10  11      276.01      245.26     27.76 o 
   0 -10  11        3.11       12.45      6.38 o 
   1 -10  11       18.05       13.87      6.90 o 
   2 -10  11        1.15        7.06      5.74 o 
   3 -10  11      764.71      701.11     33.50 o 
   4 -10  11      419.16      462.16     27.61 o 
   5 -10  11      727.47      703.25     59.78 o 
   6 -10  11       81.73       76.89     14.50 o 
   7 -10  11      332.58      443.06     43.31 o 
   8 -10  11       13.68       14.07     15.55 o 
   9 -10  11      142.37      140.65     34.42 o 
  -7  -9  11       25.89       27.75     11.38 o 
  -6  -9  11      162.87      173.16     24.82 o 
  -5  -9  11       41.89       51.78     13.48 o 
  -4  -9  11      116.59      117.70     19.20 o 
  -3  -9  11       16.16       22.70      7.84 o 
  -2  -9  11        1.20       -2.29      4.57 o 
  -1  -9  11      379.40      332.33     23.24 o 
   0  -9  11        3.64        3.25      4.71 o 
   1  -9  11      363.94      307.59     31.83 o 
   2  -9  11      197.09      101.17     73.10 o 
   3  -9  11      205.66       80.80     82.91 o 
   4  -9  11      346.56      241.19    133.07 o 
   5  -9  11       29.94       35.68      9.94 o 
   6  -9  11      116.48      148.06     19.70 o 
   7  -9  11        0.01        7.03     12.95 o 
   8  -9  11        1.18       -7.03     10.73 o 
   9  -9  11       47.21       44.05     21.47 o 
  -8  -8  11       32.95       45.86     24.80 o 
  -7  -8  11        0.00        0.53      8.17 o 
  -6  -8  11       12.01       21.20      9.78 o 
  -5  -8  11       26.55       21.18      8.59 o 
  -4  -8  11      108.01       96.47     16.08 o 
  -3  -8  11       81.14       80.78     16.10 o 
  -2  -8  11        0.68        3.41      5.18 o 
  -1  -8  11       92.52       96.03     19.25 o 
   0  -8  11       33.31       46.19     10.04 o 
   1  -8  11       21.73       20.36      6.80 o 
   2  -8  11      259.06      260.13     18.75 o 
   3  -8  11       40.92       67.85     12.27 o 
   4  -8  11        8.86        2.42      4.57 o 
   5  -8  11        0.94        2.52      6.29 o 
   6  -8  11      329.49      307.28     22.61 o 
   7  -8  11       97.18       81.35     23.69 o 
   8  -8  11       27.58       40.35     17.40 o 
   9  -8  11       40.11       49.97     21.10 o 
  10  -8  11        0.12      -10.36     11.47 o 
  -8  -7  11        4.54       14.20     10.07 o 
  -7  -7  11        4.48        0.08      6.84 o 
  -6  -7  11      355.07      381.35     28.37 o 
  -5  -7  11        7.27       15.34      8.00 o 
  -4  -7  11      132.43      122.34     17.61 o 
  -3  -7  11     1060.27      894.87    120.11 o 
  -2  -7  11      291.52      300.46     34.24 o 
  -1  -7  11      494.73      425.75     23.47 o 
   0  -7  11      623.88      536.93     25.79 o 
   1  -7  11      430.71      405.15     22.14 o 
   2  -7  11      290.02      270.34     18.05 o 
   3  -7  11      146.53      152.84     15.10 o 
   4  -7  11      388.62      375.84     22.61 o 
   5  -7  11       21.44       35.14      8.72 o 
   6  -7  11        4.55        8.23      6.53 o 
   7  -7  11       40.04       56.56     12.72 o 
   8  -7  11       10.94       23.32     13.70 o 
   9  -7  11       47.61       32.20     19.99 o 
  -9  -6  11       10.02       12.81     14.62 o 
  -8  -6  11       13.34       22.70     11.10 o 
  -7  -6  11        1.45        3.65     10.36 o 
  -6  -6  11       63.83       65.71     14.40 o 
  -5  -6  11       91.15       92.60     15.76 o 
  -4  -6  11      195.87      177.32     19.90 o 
  -3  -6  11        0.26        5.37      4.97 o 
  -2  -6  11      169.46      166.71     15.52 o 
  -1  -6  11      134.12      136.94     15.18 o 
   0  -6  11        1.03        0.37      4.81 o 
   1  -6  11       47.55       63.04     10.92 o 
   2  -6  11      931.16      991.70     33.08 o 
   3  -6  11      423.74      428.13     22.50 o 
   4  -6  11       20.89       31.15      8.24 o 
   5  -6  11      115.43      113.05     17.40 o 
   6  -6  11        0.73        5.62      5.69 o 
   7  -6  11      279.46      154.05     85.32 o 
   8  -6  11      133.83      115.97     19.06 o 
   9  -6  11       58.16       46.64     19.99 o 
  -9  -5  11       41.25       41.83     19.62 o 
  -8  -5  11       69.53       48.07     14.07 o 
  -7  -5  11       66.79       80.92     16.47 o 
  -6  -5  11        9.50       18.88      8.11 o 
  -5  -5  11      270.13      239.29     20.54 o 
  -4  -5  11      329.12      312.68     36.09 o 
  -3  -5  11      121.38      110.51     14.48 o 
  -2  -5  11      198.12      192.72     15.18 o 
  -1  -5  11       23.30       40.81      8.35 o 
   0  -5  11       46.45       58.66      9.36 o 
   1  -5  11       17.49       12.96      5.60 o 
   2  -5  11        0.00        4.72      4.36 o 
   3  -5  11       25.95       34.27     11.66 o 
   4  -5  11      582.36      571.03     41.83 o 
   5  -5  11      172.88      188.79     17.25 o 
   6  -5  11      168.76      173.44     20.17 o 
   7  -5  11       64.14       80.12     14.59 o 
   8  -5  11       19.68       16.29     12.21 o 
  -9  -4  11        7.52        4.07     13.33 o 
  -8  -4  11      114.71      128.24     38.12 o 
  -7  -4  11       23.61       21.54      8.88 o 
  -6  -4  11      348.87      316.49     19.08 o 
  -5  -4  11       55.01       55.14      9.21 o 
  -4  -4  11      604.34      605.39     48.02 o 
  -3  -4  11      280.79      285.96     15.57 o 
  -2  -4  11       74.14       74.31      8.97 o 
  -1  -4  11       47.49       45.24      6.86 o 
   0  -4  11       57.46       54.96      8.28 o 
   1  -4  11      107.00      125.36     11.09 o 
   2  -4  11        2.75        3.33      5.55 o 
   3  -4  11      136.31      115.85     21.47 o 
   4  -4  11       20.46       31.09     12.21 o 
   5  -4  11       86.37       79.58     19.62 o 
   6  -4  11        4.58        5.18      8.51 o 
   7  -4  11      272.02      240.59     35.53 o 
   8  -4  11        0.80       -4.44      9.25 o 
   9  -4  11        8.23       -3.70     10.73 o 
  -9  -3  11        1.38        9.62     11.84 o 
  -8  -3  11       20.14       28.13     14.81 o 
  -7  -3  11        0.49        5.65      5.83 o 
  -6  -3  11      898.41      886.78     51.28 o 
  -5  -3  11      109.55      119.77     15.39 o 
  -4  -3  11      132.27      121.49     12.29 o 
  -3  -3  11      432.17      424.80     45.92 o 
  -2  -3  11        8.56        8.40      3.65 o 
  -1  -3  11      166.13      182.59     18.27 o 
   0  -3  11       75.08       69.54     11.90 o 
   1  -3  11      236.13      238.37     25.17 o 
   2  -3  11     1455.82     1439.84     63.29 o 
   3  -3  11      696.49      674.77     44.42 o 
   4  -3  11       16.50       19.99     11.10 o 
   5  -3  11      287.70      245.40     29.24 o 
   6  -3  11      545.99      503.39     42.57 o 
   7  -3  11      239.12      200.25     33.68 o 
   8  -3  11       57.33       39.60     17.03 o 
   9  -3  11        0.34       21.47     14.07 o 
 -10  -2  11        0.43       -2.96     13.33 o 
  -9  -2  11       12.94       12.58     13.70 o 
  -8  -2  11        2.45        8.88     10.36 o 
  -7  -2  11      563.04      394.44    169.02 o 
  -6  -2  11      854.88      816.82     62.31 o 
  -5  -2  11       91.70       94.35     13.60 o 
  -4  -2  11      196.41      187.96     13.06 o 
  -3  -2  11       31.79       41.02      7.26 o 
  -2  -2  11      453.11      458.01     26.65 o 
  -1  -2  11      471.39      478.64     24.97 o 
   0  -2  11      722.14      796.80     46.82 o 
   1  -2  11       21.62       30.99      7.80 o 
   2  -2  11      789.50      746.20     45.53 o 
   3  -2  11        0.06       -1.48      5.55 o 
   4  -2  11        6.11        5.92      7.40 o 
   5  -2  11       32.05       33.31     13.33 o 
   6  -2  11      250.89      226.53     34.42 o 
   7  -2  11      158.56      131.77     28.50 o 
   8  -2  11        1.30        2.22      8.88 o 
   9  -2  11        1.60       12.95     12.95 o 
 -10  -1  11        0.25       11.84     12.95 o 
  -9  -1  11        7.24        7.40     11.10 o 
  -8  -1  11      147.90      167.88     21.18 o 
  -7  -1  11        0.22        1.48      6.66 o 
  -6  -1  11       80.86       93.40     11.74 o 
  -5  -1  11       53.12       51.35     13.02 o 
  -4  -1  11      200.43      196.48     18.05 o 
  -3  -1  11      682.92      699.81     30.83 o 
  -2  -1  11      659.27      639.61     36.09 o 
  -1  -1  11      121.07      125.34     15.38 o 
   0  -1  11       60.45       68.30     13.14 o 
   1  -1  11      535.58      571.27     80.51 o 
   2  -1  11       27.37       32.53      8.36 o 
   3  -1  11       31.78       29.61     11.10 o 
   4  -1  11      436.78      400.49     36.27 o 
   5  -1  11       24.49       22.58     11.10 o 
   6  -1  11      259.01      239.11     35.90 o 
   7  -1  11        7.81        2.59      9.99 o 
   8  -1  11       39.61       38.12     17.40 o 
   9  -1  11        5.02        1.48     11.47 o 
  -8   0  11      106.77      126.22     27.39 o 
  -7   0  11       28.46       36.27     14.81 o 
  -6   0  11       72.92       77.57     14.44 o 
  -5   0  11       55.20       72.67     14.62 o 
  -4   0  11        1.16        1.67      4.52 o 
  -3   0  11        0.11        0.60      3.63 o 
  -2   0  11      237.78      253.27     18.18 o 
  -1   0  11        2.66        2.52      3.90 o 
   0   0  11       38.03       40.24      8.96 o 
   1   0  11        2.29        1.41      4.09 o 
   2   0  11       23.97       31.50      8.09 o 
   3   0  11       23.59       22.65      8.14 o 
   4   0  11      304.52      239.48     28.50 o 
   5   0  11       41.78       57.00     18.51 o 
   6   0  11       78.23      102.90     24.43 o 
   7   0  11        7.09        9.62      9.25 o 
   8   0  11        3.90        9.62      9.62 o 
   9   0  11        4.77       27.02     15.18 o 
  -8   1  11       37.77       32.57     15.55 o 
  -7   1  11       14.15       25.17     13.33 o 
  -6   1  11       24.28       24.06     13.70 o 
  -5   1  11       35.14       30.89      9.27 o 
  -4   1  11       41.51       49.84     10.67 o 
  -3   1  11      112.56       91.00     30.35 o 
  -2   1  11      138.57      130.41     15.86 o 
  -1   1  11        1.25        2.17      3.90 o 
   0   1  11        0.99        0.91      4.00 o 
   1   1  11       37.75       51.91     10.48 o 
   2   1  11        5.13        2.97      7.77 o 
   3   1  11       17.87        9.56      5.69 o 
   4   1  11        1.54        7.40      6.66 o 
   5   1  11        3.84        5.55      7.77 o 
   6   1  11      165.92      178.78     33.31 o 
   7   1  11        2.88        4.81      9.25 o 
   8   1  11        6.50       14.44     11.84 o 
   9   1  11       14.00       26.65     17.03 o 
  -9   2  11       24.92       35.16     17.40 o 
  -8   2  11        0.30        3.70     10.73 o 
  -7   2  11        0.99       -0.37      8.88 o 
  -6   2  11      220.60      232.82     34.42 o 
  -5   2  11       53.30       58.44     11.48 o 
  -4   2  11       32.10       42.65      9.96 o 
  -3   2  11       95.09       92.54     13.70 o 
  -2   2  11        7.73        0.11      3.42 o 
  -1   2  11      236.16      201.67     23.50 o 
   0   2  11       86.07       79.89     19.06 o 
   1   2  11       50.55       57.60     11.36 o 
   2   2  11        6.02        4.94      4.52 o 
   3   2  11        0.17        1.44      4.79 o 
   4   2  11      124.37       97.72     24.80 o 
   5   2  11      102.80       80.32     21.84 o 
   6   2  11        5.45       14.07     11.47 o 
   7   2  11        3.48        2.96     10.73 o 
   8   2  11        1.88       15.55     12.21 o 
  -9   3  11        0.05       26.28     16.29 o 
  -8   3  11        2.17      -11.84      9.62 o 
  -7   3  11       22.39       58.48     19.62 o 
  -6   3  11      114.04      127.33     28.50 o 
  -5   3  11      365.01      386.43     37.38 o 
  -4   3  11      101.06       84.68     12.96 o 
  -3   3  11      953.30      881.44     34.35 o 
  -2   3  11      105.50       60.91     26.47 o 
  -1   3  11      117.73      120.00     15.64 o 
   0   3  11      424.51      395.34     30.72 o 
   1   3  11      198.25      209.32     18.38 o 
   2   3  11      245.50      247.89     23.32 o 
   3   3  11        2.70       10.12      6.48 o 
   4   3  11       86.13       96.24     24.06 o 
   5   3  11      109.16      125.85     28.13 o 
   6   3  11       95.79      136.58     31.09 o 
   7   3  11       12.75       14.44     11.84 o 
   8   3  11        2.38       -3.70     12.21 o 
  -9   4  11        0.20       -3.70     11.10 o 
  -8   4  11        8.87       19.99     14.07 o 
  -7   4  11      508.83      483.40     45.16 o 
  -6   4  11      432.40      399.75     40.72 o 
  -5   4  11      142.21      144.72     29.24 o 
  -4   4  11      160.78      173.23     29.61 o 
  -3   4  11        9.02       13.70      5.78 o 
  -2   4  11        2.16        4.91      5.37 o 
  -1   4  11      150.48      149.41     17.22 o 
   0   4  11      184.53      188.94     43.31 o 
   1   4  11       83.31       75.52     13.17 o 
   2   4  11       22.38       19.98      8.51 o 
   3   4  11        6.15        7.77      9.25 o 
   4   4  11        3.25       -7.40      7.40 o 
   5   4  11      201.26      238.74     39.23 o 
   6   4  11        4.09        2.96     11.47 o 
   7   4  11        7.94       16.29     12.21 o 
   8   4  11        7.60       14.44     16.66 o 
 -10   5  11       13.39       18.14     15.92 o 
  -9   5  11       81.65       84.02     27.76 o 
  -8   5  11       76.77       66.63     22.95 o 
  -7   5  11        0.09        4.44     12.21 o 
  -6   5  11      134.09      145.84     30.72 o 
  -5   5  11        0.95       -8.51      8.51 o 
  -4   5  11       43.11       52.19     17.77 o 
  -3   5  11       43.06       44.87     13.88 o 
  -2   5  11      340.65      277.23     20.07 o 
  -1   5  11       31.39       26.85      8.15 o 
   0   5  11      175.65      179.96     19.23 o 
   1   5  11       46.77       38.77      9.75 o 
   2   5  11        4.62       16.42      7.72 o 
   3   5  11      793.03      696.97     52.93 o 
   4   5  11       51.37       51.08     19.25 o 
   5   5  11      218.82      250.21     42.20 o 
   6   5  11        1.38        0.00      8.88 o 
   7   5  11        0.02       -1.85     12.21 o 
  -9   6  11       20.36       28.50     18.51 o 
  -8   6  11        5.39       11.84     12.95 o 
  -7   6  11        1.66        9.99     14.44 o 
  -6   6  11       33.47       38.86     17.77 o 
  -5   6  11       31.38       19.62     12.58 o 
  -4   6  11       23.30       36.27     15.55 o 
  -3   6  11       17.56        4.81      8.51 o 
  -2   6  11      168.50      156.15     18.18 o 
  -1   6  11      585.46      598.27     30.54 o 
   0   6  11        9.14        9.36      6.27 o 
   1   6  11       11.52       14.58      6.79 o 
   2   6  11      240.45      232.08     35.16 o 
   3   6  11      227.92      165.82     32.57 o 
   4   6  11       45.08       99.94     27.02 o 
   5   6  11        0.59        2.22     12.21 o 
   6   6  11        2.95       -5.18      8.51 o 
  -9   7  11        6.30        4.44     12.58 o 
  -8   7  11        0.01        9.62     14.81 o 
  -7   7  11       11.25        8.88     13.70 o 
  -6   7  11        0.43        6.29     10.36 o 
  -5   7  11       84.56       72.55     21.10 o 
  -4   7  11        9.26       29.61     15.18 o 
  -3   7  11       10.48       18.88     12.58 o 
  -2   7  11       10.37       17.35      7.56 o 
  -1   7  11       16.94        7.15     12.40 o 
   0   7  11       33.62       32.69      9.81 o 
   1   7  11        1.49        4.33      6.67 o 
   2   7  11      101.26      137.32     29.24 o 
   3   7  11       37.43       80.32     24.43 o 
   4   7  11        9.83       38.12     21.10 o 
   5   7  11        0.01       14.44     13.33 o 
   6   7  11       27.04       21.47     13.33 o 
  -9   8  11        2.52        6.29     14.07 o 
  -8   8  11        0.06        8.88     13.33 o 
  -7   8  11        1.46        2.96     13.33 o 
  -6   8  11       14.30        0.37     11.10 o 
  -5   8  11       67.15       52.19     19.99 o 
  -4   8  11       28.81       36.64     17.40 o 
  -3   8  11        4.61        1.48      9.99 o 
  -2   8  11      130.23      109.93     25.91 o 
  -1   8  11       23.19       18.97     16.47 o 
   0   8  11       47.16       69.03     13.99 o 
   1   8  11      192.29      244.02     22.67 o 
   2   8  11      124.12      152.50     32.20 o 
   3   8  11        0.14       -0.74     11.84 o 
   4   8  11        3.17        9.99     11.84 o 
   5   8  11        0.01        1.85      9.62 o 
  -8   9  11       19.03        0.74     10.73 o 
  -7   9  11        9.52       32.20     16.29 o 
  -6   9  11        1.97       14.07     14.44 o 
  -5   9  11       22.82       19.25     14.44 o 
  -4   9  11        1.25       19.62     12.95 o 
  -3   9  11      353.13      308.33     37.38 o 
  -2   9  11        4.14        0.74      8.88 o 
  -1   9  11       56.58       67.00     21.47 o 
   0   9  11        0.79       -1.02      6.22 o 
   1   9  11       19.00       40.35     15.92 o 
   2   9  11       32.22       44.79     19.99 o 
   3   9  11       18.22       42.57     19.25 o 
   4   9  11       33.33       49.97     21.47 o 
  -8  10  11        0.16        7.77     13.33 o 
  -7  10  11       14.38       17.77     15.18 o 
  -6  10  11      127.05      137.69     34.42 o 
  -5  10  11       10.50       25.17     15.55 o 
  -4  10  11      666.21      553.36     52.56 o 
  -3  10  11        0.03       -4.81      8.88 o 
  -2  10  11      140.94      127.33     29.24 o 
  -1  10  11       25.34       26.65     14.81 o 
   0  10  11       29.46       47.98     13.12 o 
   1  10  11       25.20       27.02     15.92 o 
   2  10  11       11.47       24.06     15.55 o 
   3  10  11        8.45       19.99     13.70 o 
  -7  11  11        7.37        0.37     11.84 o 
  -6  11  11      143.25      115.11     32.94 o 
  -5  11  11      122.60      104.01     30.35 o 
  -4  11  11       93.97       99.94     28.87 o 
  -3  11  11       52.98       82.91     26.28 o 
  -2  11  11        1.22        3.33     12.95 o 
  -1  11  11       11.47       15.55     14.81 o 
   1  11  11       51.82      111.41     29.24 o 
   2  11  11       16.68       38.86     17.40 o 
  -5  12  11       64.66       74.40     29.98 o 
  -4  12  11       65.28       50.71     20.73 o 
  -3  12  11        6.99        8.88     13.33 o 
  -2  12  11        0.04       -0.37     14.07 o 
  -1  12  11        0.30       -6.29     10.36 o 
   0 -16  12       12.14       24.65     11.77 o 
   1 -16  12       25.39       21.84     11.17 o 
   2 -16  12       50.25       69.42     17.65 o 
   3 -16  12        4.84       26.28     17.77 o 
   4 -16  12       27.84       31.09     19.25 o 
  -2 -15  12       11.71       30.04     13.32 o 
  -1 -15  12        7.11       33.72     12.80 o 
   0 -15  12       94.66      109.35     20.48 o 
   1 -15  12       79.61       88.94     32.39 o 
   2 -15  12        3.43       -4.52      8.17 o 
   3 -15  12        9.46        8.31      9.53 o 
   4 -15  12        1.42       12.58     17.03 o 
   5 -15  12       49.69       86.24     27.76 o 
   6 -15  12        0.76        2.22     12.95 o 
  -3 -14  12       81.36      110.40     22.09 o 
  -2 -14  12        0.93        4.07      9.53 o 
  -1 -14  12        2.70        5.54      8.33 o 
   0 -14  12        1.24        7.03     11.84 o 
   1 -14  12       28.50       26.62     12.01 o 
   2 -14  12      117.26      144.66     22.32 o 
   3 -14  12        0.19       -4.13      8.28 o 
   4 -14  12        0.00       11.10     14.07 o 
   5 -14  12        0.00       -9.62     11.84 o 
   6 -14  12       16.62       30.35     18.51 o 
   7 -14  12        0.81        2.59     13.33 o 
  -4 -13  12        2.98       10.94     10.72 o 
  -3 -13  12        0.33       -2.85      7.83 o 
  -2 -13  12       55.87       67.96     16.09 o 
  -1 -13  12        8.67       15.67      8.69 o 
   0 -13  12      141.32      165.82     34.05 o 
   1 -13  12       18.92       20.36      8.90 o 
   2 -13  12        1.46       10.09      8.51 o 
   3 -13  12       90.30       99.03     17.80 o 
   4 -13  12        0.29        6.66      8.00 o 
   5 -13  12       32.26       42.94     18.88 o 
   6 -13  12        0.29       -0.37     14.44 o 
   7 -13  12        1.81       -2.59     13.70 o 
  -5 -12  12       90.14      104.02     20.81 o 
  -4 -12  12        0.01        0.63     10.36 o 
  -3 -12  12        0.16       -1.60      7.26 o 
  -2 -12  12        0.31        7.01      6.31 o 
  -1 -12  12        2.53        5.20      7.27 o 
   0 -12  12       45.45       46.60     12.17 o 
   1 -12  12       63.96       59.01     13.28 o 
   2 -12  12        0.01        3.03      7.37 o 
   3 -12  12      130.30      162.77     22.76 o 
   4 -12  12       21.93       27.52     10.12 o 
   5 -12  12      126.02      169.60     22.08 o 
   6 -12  12        0.67       13.70     12.95 o 
   7 -12  12       47.43       49.60     21.84 o 
   8 -12  12        6.56       11.84     15.18 o 
  -6 -11  12        9.29       18.69     11.52 o 
  -5 -11  12       15.85       15.03      9.53 o 
  -4 -11  12       25.61       40.20     12.55 o 
  -3 -11  12      225.51      244.10     27.46 o 
  -2 -11  12       23.08       11.41     11.66 o 
  -1 -11  12       30.30       55.48     13.58 o 
   0 -11  12        3.51        0.59      6.27 o 
   1 -11  12       37.53       30.04      9.32 o 
   2 -11  12        9.03       15.88      8.33 o 
   3 -11  12      130.29      136.44     18.87 o 
   4 -11  12       71.74       97.99     16.70 o 
   5 -11  12        0.33       14.39      8.48 o 
   6 -11  12       87.27      112.89     27.76 o 
   7 -11  12       49.00      104.75     27.76 o 
   8 -11  12        6.02        7.03     15.92 o 
  -6 -10  12       86.42       69.24     17.01 o 
  -5 -10  12      162.97      184.86     25.51 o 
  -4 -10  12      399.12      344.38     27.83 o 
  -3 -10  12      219.75      211.32     38.12 o 
  -2 -10  12     1250.53     1099.88     94.20 o 
  -1 -10  12       28.53       27.28      9.55 o 
   0 -10  12      308.70      262.56     25.17 o 
   1 -10  12       98.38       41.96     63.85 o 
   2 -10  12      504.19      413.08     38.86 o 
   3 -10  12        1.13       -2.04      5.23 o 
   4 -10  12      719.00      662.92     48.49 o 
   5 -10  12       28.33       31.82      9.67 o 
   6 -10  12      338.80      345.02     45.34 o 
   7 -10  12      105.10      136.95     30.35 o 
   8 -10  12       59.25       98.46     27.76 o 
   9 -10  12       28.94       34.79     18.51 o 
  -7  -9  12       15.39       22.95     11.25 o 
  -6  -9  12      194.41      222.63     29.61 o 
  -5  -9  12        0.57       10.79      8.22 o 
  -4  -9  12       11.94       20.97     10.05 o 
  -3  -9  12       33.86       41.46     11.17 o 
  -2  -9  12       21.34       21.81      8.28 o 
  -1  -9  12       62.07       68.76     13.06 o 
   0  -9  12      369.88      314.42     22.34 o 
   1  -9  12        0.58        3.72      5.06 o 
   2  -9  12      439.38      402.09     67.92 o 
   3  -9  12      340.63      351.35     23.25 o 
   4  -9  12       20.14       11.83      6.67 o 
   5  -9  12       51.81       53.94     12.58 o 
   6  -9  12        0.74        3.34      6.27 o 
   7  -9  12      121.71      171.74     31.83 o 
   8  -9  12        0.55        8.51     12.58 o 
  -7  -8  12       37.31       34.26     12.55 o 
  -6  -8  12      181.64      204.52     47.75 o 
  -5  -8  12       67.30       65.54     14.32 o 
  -4  -8  12      252.36      236.58     35.16 o 
  -3  -8  12      140.45      138.98     33.50 o 
  -2  -8  12      193.37      188.97     28.87 o 
  -1  -8  12     1275.88     1130.86     78.84 o 
   0  -8  12        0.77       11.47     10.36 o 
   1  -8  12        2.82        8.69      5.36 o 
   2  -8  12     1016.88      955.56     42.75 o 
   3  -8  12      105.82      122.78     16.23 o 
   4  -8  12       21.38       21.62      7.17 o 
   5  -8  12      239.05      259.06     20.41 o 
   6  -8  12        0.03       16.48      8.33 o 
   7  -8  12      258.90      223.93     33.68 o 
  -8  -7  12       17.01       21.58     10.46 o 
  -7  -7  12       34.07       42.68     31.09 o 
  -6  -7  12        3.18        5.08      7.80 o 
  -5  -7  12        3.91       11.84      7.64 o 
  -4  -7  12      222.05      197.26     27.02 o 
  -3  -7  12       23.46       28.89      8.98 o 
  -2  -7  12     1084.84      886.49     93.83 o 
  -1  -7  12      292.67      272.79     19.47 o 
   0  -7  12      122.69      102.90     22.58 o 
   1  -7  12       13.62       20.18      7.05 o 
   2  -7  12      344.14      315.68     20.10 o 
   3  -7  12      435.31      403.41     23.11 o 
   4  -7  12      426.05      431.89     24.60 o 
   5  -7  12      198.42      170.26     28.87 o 
   6  -7  12       80.46       79.21     20.73 o 
   7  -7  12       25.36       24.80     13.33 o 
   8  -7  12      146.22      152.50     29.61 o 
  -8  -6  12        4.24        6.49      9.94 o 
  -7  -6  12        0.01       -4.30     10.73 o 
  -6  -6  12        1.30        3.78      6.11 o 
  -5  -6  12       50.23       52.87     12.62 o 
  -4  -6  12      190.19      175.67     24.24 o 
  -3  -6  12       63.52       52.39     11.16 o 
  -2  -6  12      766.31      656.46     50.89 o 
  -1  -6  12        0.19       -2.15      4.09 o 
   0  -6  12       10.26       31.09     12.58 o 
   1  -6  12      156.41      166.56     27.76 o 
   2  -6  12      633.86      617.39     44.05 o 
   3  -6  12       14.85        4.44      6.66 o 
   4  -6  12      520.13      487.10     40.35 o 
   5  -6  12      389.79      346.08     34.42 o 
   6  -6  12        0.19       -2.96      6.66 o 
   7  -6  12        1.16        8.14      8.88 o 
   8  -6  12       20.72       27.02     14.44 o 
  -9  -5  12        0.90       14.81     14.81 o 
  -8  -5  12        3.91       18.11     10.12 o 
  -7  -5  12        2.98       -3.69      6.93 o 
  -6  -5  12       16.83       29.80      9.53 o 
  -5  -5  12        1.46       10.44     12.21 o 
  -4  -5  12      210.50      194.16     38.86 o 
  -3  -5  12       34.12       29.46      8.17 o 
  -2  -5  12       48.76       55.52     17.03 o 
  -1  -5  12      485.04      568.54     42.20 o 
   0  -5  12       19.89       40.35     14.07 o 
   1  -5  12      311.72      332.02     31.83 o 
   2  -5  12       14.33       22.21     10.73 o 
   3  -5  12        1.27        2.96      6.66 o 
   4  -5  12      339.71      305.00     31.83 o 
   5  -5  12      843.09      777.29     51.82 o 
   6  -5  12        0.00        3.70      8.51 o 
   7  -5  12       74.45       84.76     22.95 o 
   8  -5  12       15.99        4.44     12.21 o 
   9  -5  12       17.56       45.53     18.14 o 
  -8  -4  12       84.20      103.93     18.76 o 
  -7  -4  12       36.44       37.84      9.51 o 
  -6  -4  12       26.00       23.61      7.54 o 
  -5  -4  12        0.86        1.87      4.41 o 
  -4  -4  12        6.14       15.54      7.64 o 
  -3  -4  12       54.71       71.13     13.65 o 
  -2  -4  12       23.43       22.97     10.18 o 
  -1  -4  12      277.47      295.19     21.46 o 
   0  -4  12       15.69       12.58      9.25 o 
   1  -4  12       94.55       86.61     18.88 o 
   2  -4  12      366.39      390.13     34.42 o 
   3  -4  12      169.78      149.54     26.28 o 
   4  -4  12      425.02      407.89     37.01 o 
   5  -4  12      214.18      226.90     33.31 o 
   6  -4  12      824.75      655.89     49.60 o 
   7  -4  12      222.68      245.03     37.38 o 
   8  -4  12       27.79       20.73     12.95 o 
   9  -4  12        0.28       -5.55     10.73 o 
  -7  -3  12        5.01       -1.38      6.64 o 
  -6  -3  12      660.69      629.69     42.57 o 
  -5  -3  12       68.32       74.54     14.44 o 
  -4  -3  12      309.49      350.27     24.24 o 
  -3  -3  12      551.26      527.85     28.88 o 
  -2  -3  12      611.74      628.10     30.85 o 
  -1  -3  12      554.24      510.40     44.05 o 
   0  -3  12      365.96      373.15     23.40 o 
   1  -3  12       18.26        7.03      8.14 o 
   2  -3  12       13.85       27.76     11.84 o 
   3  -3  12      496.44      478.22     39.23 o 
   4  -3  12      134.77      122.15     25.54 o 
   5  -3  12     1521.69     1379.14     70.70 o 
   6  -3  12       58.93       81.06     22.58 o 
   7  -3  12       56.93       32.20     14.81 o 
   8  -3  12        0.04        0.74     10.73 o 
   9  -3  12        4.07        1.11     14.44 o 
  -7  -2  12      158.67       50.16    101.97 o 
  -6  -2  12       63.72       61.53     13.06 o 
  -5  -2  12      228.54      232.43     20.07 o 
  -4  -2  12      550.26      512.12     28.62 o 
  -3  -2  12      197.47      233.48     19.11 o 
  -2  -2  12      371.53      373.44     23.54 o 
  -1  -2  12       18.53       33.19      8.89 o 
   0  -2  12      429.54      449.05     28.87 o 
   1  -2  12      234.38      240.14     18.94 o 
   2  -2  12       23.94       14.81      8.88 o 
   3  -2  12      314.11      301.66     31.46 o 
   4  -2  12      283.23      215.79     32.20 o 
   5  -2  12      527.38      501.17     43.68 o 
   6  -2  12        0.81        0.37      7.77 o 
   7  -2  12        0.54       -2.22      9.62 o 
   8  -2  12        7.09       26.28     13.70 o 
   9  -2  12       52.00       43.31     18.51 o 
  -8  -1  12       42.57       69.96     23.32 o 
  -7  -1  12       10.56       21.84     13.33 o 
  -6  -1  12      126.12      118.35     17.77 o 
  -5  -1  12      204.68      210.25     21.49 o 
  -4  -1  12      375.73      361.46     23.63 o 
  -3  -1  12       33.42       42.48     10.07 o 
  -2  -1  12       67.23       78.49     13.65 o 
  -1  -1  12       40.73       44.03     10.34 o 
   0  -1  12      436.56      388.17     37.38 o 
   1  -1  12      115.72      136.66     17.14 o 
   2  -1  12       11.50       10.84      5.33 o 
   3  -1  12        5.26        7.40      7.77 o 
   4  -1  12      271.78      233.56     29.24 o 
   5  -1  12        7.92        0.74      5.92 o 
   6  -1  12        6.80       -4.44      8.51 o 
   7  -1  12        9.53        6.66     11.10 o 
   8  -1  12        3.53        7.40     13.70 o 
   9  -1  12        0.13        1.11     12.21 o 
  -8   0  12       44.46       61.07     22.21 o 
  -7   0  12       15.68       25.17     13.70 o 
  -6   0  12      106.71      110.45     16.54 o 
  -5   0  12      107.11      114.21     16.65 o 
  -4   0  12       69.27       48.59     10.84 o 
  -3   0  12      478.41      447.99     25.61 o 
  -2   0  12       25.40       37.43      8.61 o 
  -1   0  12       67.29       93.84     14.65 o 
   0   0  12      171.66      177.12     17.11 o 
   1   0  12      135.53      140.27     17.27 o 
   2   0  12      215.51      233.78     18.45 o 
   3   0  12        0.11        6.72      5.48 o 
   4   0  12       14.48       12.95      8.88 o 
   5   0  12       45.32       39.98     15.55 o 
   6   0  12        0.76       -5.55      8.88 o 
   7   0  12       20.80       11.10     11.10 o 
   8   0  12       10.10        8.51     13.33 o 
   9   0  12        0.80        0.00     13.33 o 
  -9   1  12       12.02       20.73     15.55 o 
  -8   1  12       23.55       24.43     15.55 o 
  -7   1  12        3.63        8.14     10.73 o 
  -6   1  12       40.35       46.64     16.29 o 
  -5   1  12      155.75      182.49     19.74 o 
  -4   1  12        0.90        6.35      4.95 o 
  -3   1  12       12.18       27.96      8.15 o 
  -2   1  12      335.66      353.99     22.58 o 
  -1   1  12      185.75      214.35     21.10 o 
   0   1  12      838.80      847.85     35.07 o 
   1   1  12        1.43       10.56      5.87 o 
   2   1  12        0.30        0.37      3.93 o 
   3   1  12       36.09       26.59      9.81 o 
   4   1  12      141.57      110.30     24.80 o 
   5   1  12       58.21       57.00     19.99 o 
   6   1  12        1.31       -3.33      8.14 o 
   7   1  12       13.91       23.69     15.55 o 
   8   1  12        0.14        6.66     11.10 o 
  -9   2  12       17.23       39.98     19.25 o 
  -8   2  12        3.70        2.96     12.95 o 
  -7   2  12        0.09       10.73     11.84 o 
  -6   2  12       46.16       41.83     18.88 o 
  -5   2  12       33.70       35.16     14.44 o 
  -4   2  12      599.72      494.52     26.98 o 
  -3   2  12      404.71       98.72    190.99 o 
  -2   2  12      175.57      181.89     19.17 o 
  -1   2  12       44.48       59.53     12.15 o 
   0   2  12      317.96      317.42     35.90 o 
   1   2  12      111.69      126.62     16.74 o 
   2   2  12        0.77        3.92      4.95 o 
   3   2  12      498.80      480.85     27.08 o 
   4   2  12       14.82       29.61     15.18 o 
   5   2  12        0.35        7.03     10.73 o 
   6   2  12        0.81       -0.37      7.77 o 
   7   2  12       33.60       33.31     18.51 o 
   8   2  12       22.04       -2.96     12.58 o 
  -9   3  12        0.34       -1.48     12.21 o 
  -8   3  12       15.36        2.96     12.95 o 
  -7   3  12       54.06       49.23     19.25 o 
  -6   3  12      285.98      278.35     39.23 o 
  -5   3  12       78.73       75.14     22.21 o 
  -4   3  12       87.24      100.45     14.97 o 
  -3   3  12       39.01       40.21      9.49 o 
  -2   3  12      143.45      135.02     17.39 o 
  -1   3  12     1201.40     1037.77    102.71 o 
   0   3  12       47.42       69.84     13.48 o 
   1   3  12       11.84       10.99      6.11 o 
   2   3  12      835.14      793.95     35.15 o 
   3   3  12      135.87      119.93     27.76 o 
   4   3  12        0.90        0.00     11.10 o 
   5   3  12       21.18       27.39     15.18 o 
   6   3  12       17.02       17.77     12.95 o 
   7   3  12       20.98       29.24     16.29 o 
  -9   4  12        0.10        6.29     14.07 o 
  -8   4  12        0.03       12.95     14.07 o 
  -7   4  12       73.56       89.57     25.17 o 
  -6   4  12      164.56      142.13     30.72 o 
  -5   4  12       47.58       35.16     16.29 o 
  -4   4  12       15.13       -2.96      8.14 o 
  -3   4  12      257.23      259.45     19.92 o 
  -2   4  12        6.80        6.56      5.60 o 
  -1   4  12        0.03        0.23      4.69 o 
   0   4  12      438.01      403.03     54.97 o 
   1   4  12       29.33       24.06      8.50 o 
   2   4  12      213.23      208.89     20.01 o 
   3   4  12        0.02       -1.85      8.51 o 
   4   4  12      377.66      330.16     39.23 o 
   5   4  12       52.27       47.75     19.99 o 
   6   4  12       70.51       50.34     20.36 o 
   7   4  12        1.90       14.44     13.33 o 
  -9   5  12       40.87       30.35     18.14 o 
  -8   5  12        0.77       18.14     16.29 o 
  -7   5  12        0.42        7.40     13.33 o 
  -6   5  12      245.38      202.47     35.90 o 
  -5   5  12      168.58      165.45     32.94 o 
  -4   5  12      882.57      752.12     54.78 o 
  -3   5  12       17.73       12.07      6.00 o 
  -2   5  12        9.82       10.92      6.02 o 
  -1   5  12        2.95        0.11      5.92 o 
   0   5  12      634.67      536.08     34.79 o 
   1   5  12       26.25       21.06      8.63 o 
   2   5  12      320.25      316.59     24.98 o 
   3   5  12       12.69        9.25     10.73 o 
   4   5  12        1.90       -4.81      9.62 o 
   5   5  12       51.16       42.20     19.25 o 
   6   5  12       26.58       15.55     14.07 o 
   7   5  12        8.87        8.14     14.07 o 
  -9   6  12        5.81       11.84     13.33 o 
  -8   6  12        6.76        8.14     14.81 o 
  -7   6  12        7.96        7.40     14.07 o 
  -6   6  12       79.71       87.72     26.28 o 
  -5   6  12       34.33       18.14     15.18 o 
  -4   6  12      290.74      320.54     37.01 o 
  -3   6  12      118.94      108.82     26.28 o 
  -2   6  12      798.41      712.99     64.22 o 
  -1   6  12      346.83      350.80     46.45 o 
   0   6  12      282.74      283.86     22.11 o 
   1   6  12      159.69      176.55     21.04 o 
   2   6  12        7.42       17.03     11.84 o 
   3   6  12        6.66       17.77     13.33 o 
   4   6  12      113.76      128.07     32.57 o 
   5   6  12        0.29        5.18      9.99 o 
   6   6  12        6.37        2.96     11.84 o 
  -9   7  12        9.34        3.70     14.81 o 
  -8   7  12       13.59       39.98     18.88 o 
  -7   7  12       30.09       29.61     19.25 o 
  -6   7  12        7.45       11.47     13.70 o 
  -5   7  12       77.78       92.16     26.28 o 
  -4   7  12       24.30       17.03     14.07 o 
  -3   7  12      218.49      228.75     36.64 o 
  -2   7  12        1.33        0.00      9.25 o 
  -1   7  12       55.32       73.76     14.21 o 
   0   7  12      259.37      256.85     22.11 o 
   1   7  12      122.79      117.53     18.44 o 
   2   7  12        9.54       13.70     13.70 o 
   3   7  12       20.11       31.46     15.18 o 
   4   7  12       13.01       16.29     15.55 o 
   5   7  12       21.13        3.33     11.10 o 
  -8   8  12        0.13        4.44     13.33 o 
  -7   8  12       15.23        9.62     12.58 o 
  -6   8  12       11.60        9.62     14.81 o 
  -5   8  12        1.47        4.44     11.10 o 
  -4   8  12      113.72      114.74     29.98 o 
  -3   8  12       10.62        9.25     11.84 o 
  -2   8  12       12.27        7.03      9.99 o 
  -1   8  12        0.00       -1.80      6.66 o 
   0   8  12      150.97      182.77     22.58 o 
   1   8  12        6.10       16.66     11.10 o 
   2   8  12       69.69       87.72     25.54 o 
   3   8  12       30.15       60.33     22.95 o 
   4   8  12       16.52       19.25     13.70 o 
  -8   9  12        6.76       -9.25     11.47 o 
  -7   9  12       38.03       55.15     20.73 o 
  -6   9  12        0.11        4.07     11.47 o 
  -5   9  12       32.58       54.78     22.58 o 
  -4   9  12       27.27       12.58     13.70 o 
  -3   9  12       26.03       20.73     13.70 o 
  -2   9  12       71.82       76.99     23.32 o 
  -1   9  12       77.40       86.98     23.32 o 
   0   9  12       68.16      115.22     19.36 o 
   1   9  12        7.77        0.74     11.10 o 
   2   9  12       17.51       31.46     16.29 o 
   3   9  12        8.74       24.43     14.81 o 
   4   9  12        7.57       -5.18     10.73 o 
  -7  10  12       36.53       41.83     21.10 o 
  -6  10  12       79.18       83.28     28.13 o 
  -5  10  12       11.93       -8.14     10.36 o 
  -4  10  12       73.82       56.63     22.21 o 
  -3  10  12       80.68       94.02     27.76 o 
  -2  10  12        0.54        9.62     11.84 o 
  -1  10  12        5.07        2.59     10.36 o 
   1  10  12      107.24      122.52     30.35 o 
   2  10  12        4.85        0.74     11.47 o 
  -6  11  12       81.00       58.48     25.17 o 
  -5  11  12        0.52       10.73     15.55 o 
  -4  11  12       14.59       17.40     15.55 o 
  -3  11  12       14.39       16.66     14.44 o 
  -2  11  12        1.53        7.03     14.07 o 
  -1  11  12        4.58       11.10     14.44 o 
   1  11  12       43.34       42.94     18.88 o 
  -4  12  12        0.02        8.51     15.92 o 
  -3  12  12       14.50       25.54     17.77 o 
  -2  12  12        2.50        9.62     13.70 o 
  -1 -15  13        1.00        8.24     10.46 o 
   0 -15  13        2.63       16.38     10.91 o 
   1 -15  13        1.88       -0.93      8.74 o 
   2 -15  13       55.13       81.26     18.94 o 
   3 -15  13        0.12        5.26      9.25 o 
   4 -15  13        0.67        0.37     13.70 o 
   5 -15  13        2.07        6.29     13.33 o 
  -2 -14  13        2.01        3.90      9.59 o 
  -1 -14  13        2.39       12.71      9.41 o 
   0 -14  13        5.05       10.72     10.54 o 
   1 -14  13        6.84       15.82     10.20 o 
   2 -14  13        0.94       14.46     10.34 o 
   3 -14  13        8.51        5.98     13.70 o 
   4 -14  13       20.11        9.06     10.00 o 
   5 -14  13        7.83       54.78     21.84 o 
   6 -14  13        0.01        4.44     13.70 o 
  -3 -13  13        0.03        3.96     11.29 o 
  -2 -13  13       11.78       12.52     10.73 o 
  -1 -13  13        3.89        7.47      8.76 o 
   0 -13  13       37.91       67.64     15.53 o 
   1 -13  13       29.37       45.50     12.95 o 
   2 -13  13       12.87       29.88     14.81 o 
   3 -13  13       34.59       26.25     11.22 o 
   4 -13  13        0.52        6.01      8.27 o 
   5 -13  13        6.19       13.33     16.66 o 
   6 -13  13       36.75       41.09     20.73 o 
   7 -13  13       27.11       71.44     24.06 o 
  -4 -12  13        8.39        3.00      7.45 o 
  -3 -12  13       18.93       28.36     11.25 o 
  -2 -12  13        0.18        3.91      7.69 o 
  -1 -12  13       10.85        4.29      7.37 o 
   0 -12  13        0.09        3.01      7.37 o 
   1 -12  13       16.39       25.17      9.68 o 
   2 -12  13        0.37       13.18      8.24 o 
   3 -12  13        0.18       12.05      8.27 o 
   4 -12  13      122.19      133.92     31.09 o 
   5 -12  13        1.27        2.54      7.67 o 
   6 -12  13       81.79      112.15     28.13 o 
  -5 -11  13       70.59      107.34     29.80 o 
  -4 -11  13        0.02        3.15      7.73 o 
  -3 -11  13       44.09       51.47     13.75 o 
  -2 -11  13      104.89      134.86     20.82 o 
  -1 -11  13       12.13       17.45      9.38 o 
   0 -11  13        1.42       -1.27      5.32 o 
   1 -11  13        1.85        0.72      5.88 o 
   2 -11  13       41.84       16.26     15.18 o 
   3 -11  13        0.36       -0.35      6.15 o 
   4 -11  13      304.52      132.85    134.92 o 
   5 -11  13        6.22       12.62      8.22 o 
  -6 -10  13        3.29       13.15     10.07 o 
  -5 -10  13      100.21       88.92     17.92 o 
  -4 -10  13       64.65       90.68     26.65 o 
  -3 -10  13       72.00       83.28     25.17 o 
  -2 -10  13       14.32       13.56      7.69 o 
  -1 -10  13       36.28       44.00     11.11 o 
   0 -10  13      330.05      317.12     23.71 o 
   1 -10  13       77.32       80.19     13.86 o 
   2 -10  13      341.82      346.24     27.58 o 
   3 -10  13      200.54      166.51     20.51 o 
   4 -10  13       43.27       45.16     15.55 o 
   5 -10  13       77.63       69.96     19.62 o 
   6 -10  13      175.43      165.08     30.35 o 
  -6  -9  13      141.45      128.65     21.88 o 
  -5  -9  13       22.61       40.01     12.07 o 
  -4  -9  13       83.48       86.96     16.63 o 
  -3  -9  13      202.12      199.80     50.15 o 
  -2  -9  13       25.33       25.27      8.74 o 
  -1  -9  13        4.75        9.44      6.84 o 
   0  -9  13       10.69       10.92      6.28 o 
   1  -9  13      312.97      288.71     33.31 o 
   2  -9  13       63.50       97.72     22.95 o 
   3  -9  13       27.59       26.65     12.95 o 
   4  -9  13        0.96        3.70      8.14 o 
   5  -9  13        4.57       10.36      9.99 o 
   6  -9  13        3.80        1.48      9.25 o 
   7  -9  13       35.45       30.72     15.92 o 
  -7  -8  13       44.54       64.85     16.08 o 
  -6  -8  13        1.89        5.65      8.17 o 
  -5  -8  13        6.27       11.03      8.63 o 
  -4  -8  13       20.74       29.15     10.27 o 
  -3  -8  13      810.28      712.27     76.62 o 
  -2  -8  13       11.66       13.38      7.43 o 
  -1  -8  13      451.11      376.80     38.12 o 
   0  -8  13      476.63      463.79     41.83 o 
   1  -8  13      793.36      808.02     54.41 o 
   2  -8  13      109.52      126.59     26.65 o 
   3  -8  13        4.38       18.14     10.36 o 
   4  -8  13      230.82      210.24     33.31 o 
   5  -8  13       84.81       79.95     21.10 o 
   6  -8  13       26.34       15.55     11.10 o 
   7  -8  13       29.68       27.02     15.55 o 
  -7  -7  13        3.53       29.24     15.92 o 
  -6  -7  13        6.36       20.73     14.81 o 
  -5  -7  13      100.77      110.30     28.13 o 
  -4  -7  13        0.82       -1.48      9.62 o 
  -3  -7  13       28.37       29.98     15.18 o 
  -2  -7  13        1.76        2.96      7.40 o 
  -1  -7  13      629.23      639.97     48.86 o 
   0  -7  13      949.80      990.86     59.22 o 
   1  -7  13      364.57      348.67     35.16 o 
   2  -7  13      771.58      849.10     54.41 o 
   3  -7  13        0.93        6.29      8.51 o 
   4  -7  13        0.01       -1.48      6.29 o 
   5  -7  13        5.95        9.99      9.99 o 
   6  -7  13      136.73      101.79     24.06 o 
   7  -7  13       31.09       34.79     17.03 o 
   8  -7  13        6.22        2.59      9.99 o 
  -8  -6  13        6.37       13.33     13.70 o 
  -7  -6  13       16.03       19.99     15.18 o 
  -6  -6  13       10.13       16.66     15.55 o 
  -5  -6  13       27.82       53.67     19.99 o 
  -4  -6  13      546.33      514.12     45.53 o 
  -3  -6  13      170.56      200.99     32.94 o 
  -2  -6  13     1253.11     1314.00     69.22 o 
  -1  -6  13       78.72       89.94     21.47 o 
   0  -6  13       34.65       27.02     11.47 o 
   1  -6  13       27.99       29.24     12.21 o 
   2  -6  13      876.26      841.70     53.67 o 
   3  -6  13       45.57       62.92     18.51 o 
   4  -6  13      184.27      135.10     27.02 o 
   5  -6  13       10.01       12.21      9.25 o 
   6  -6  13        0.70        6.29      9.25 o 
   7  -6  13      146.38      113.63     25.54 o 
   8  -6  13        2.25        4.81     11.84 o 
  -8  -5  13        0.02       -4.81     10.73 o 
  -7  -5  13       85.31       98.83     27.02 o 
  -6  -5  13       84.61      115.11     27.39 o 
  -5  -5  13       16.47       31.46     15.55 o 
  -4  -5  13      276.30      264.65     31.83 o 
  -3  -5  13      296.47      327.94     34.42 o 
  -2  -5  13      449.30      412.71     37.75 o 
  -1  -5  13       63.97       71.07     19.62 o 
   0  -5  13      499.73      514.49     41.46 o 
   1  -5  13       25.47       25.91     11.84 o 
   2  -5  13      469.68      461.93     39.60 o 
   3  -5  13      269.37      247.62     29.24 o 
   4  -5  13       46.69       74.77     20.36 o 
   5  -5  13       10.08       14.44     10.73 o 
   6  -5  13      125.71      118.44     27.39 o 
   7  -5  13        0.17       -3.70     10.73 o 
   8  -5  13        7.80       21.10     14.81 o 
   9  -5  13        4.60        9.25     15.18 o 
  -7  -4  13        9.61       18.84      9.94 o 
  -6  -4  13       59.91       73.93     15.65 o 
  -5  -4  13        4.46       17.18      9.22 o 
  -4  -4  13      898.61      919.09     40.81 o 
  -3  -4  13      137.94      128.93     18.42 o 
  -2  -4  13       88.62      109.94     17.01 o 
  -1  -4  13       18.35       14.15      6.84 o 
   0  -4  13      212.55      213.94     26.65 o 
   1  -4  13      353.92      343.49     34.05 o 
   2  -4  13       48.91       57.37     17.40 o 
   3  -4  13       64.19       61.81     18.88 o 
   4  -4  13       13.50        7.77      8.88 o 
   5  -4  13      102.46      102.53     23.69 o 
   6  -4  13      104.51       80.69     22.21 o 
   7  -4  13        6.91       20.73     13.33 o 
   8  -4  13       25.76       18.51     14.44 o 
   9  -4  13       12.40       40.35     20.36 o 
  -7  -3  13      319.84      372.53     28.00 o 
  -6  -3  13      174.58      217.74     24.59 o 
  -5  -3  13       10.66       16.47      9.42 o 
  -4  -3  13      512.38      533.10     30.85 o 
  -3  -3  13       67.60       61.79     13.28 o 
  -2  -3  13      102.61      118.64     17.53 o 
  -1  -3  13       72.25       75.55     13.81 o 
   0  -3  13        4.32        7.57      6.29 o 
   1  -3  13      425.62      484.88     39.98 o 
   2  -3  13       18.68       24.43     11.10 o 
   3  -3  13      486.74      445.65     39.60 o 
   4  -3  13      846.01      786.92     54.04 o 
   5  -3  13      350.63      325.35     35.53 o 
   6  -3  13       19.83       32.94     13.70 o 
   7  -3  13       25.55       14.07     11.47 o 
   8  -3  13        5.79       16.29     13.70 o 
   9  -3  13        4.37       20.36     15.92 o 
  -8  -2  13      145.55      175.08     34.42 o 
  -7  -2  13       38.78       42.94     19.25 o 
  -6  -2  13        0.29        1.86      7.20 o 
  -5  -2  13      157.74      198.34     22.44 o 
  -4  -2  13      162.01      154.69     19.89 o 
  -3  -2  13       37.22       42.56     10.84 o 
  -2  -2  13      533.18      534.56     29.52 o 
  -1  -2  13       15.72       27.47      8.74 o 
   0  -2  13      600.99      588.11     73.66 o 
   1  -2  13      136.72      129.05     17.54 o 
   2  -2  13      275.97      248.73     29.24 o 
   3  -2  13      581.05      487.47     41.46 o 
   4  -2  13       55.65       89.57     22.95 o 
   5  -2  13      142.75      123.26     27.39 o 
   6  -2  13        8.92        5.18      9.99 o 
   7  -2  13       28.27       45.16     17.03 o 
   8  -2  13        6.65        4.81     12.21 o 
   9  -2  13        4.93       16.66     15.92 o 
  -8  -1  13       30.16       34.05     17.40 o 
  -7  -1  13      139.56      162.12     32.94 o 
  -6  -1  13        0.54        7.69      6.67 o 
  -5  -1  13       94.02      113.95     17.39 o 
  -4  -1  13      162.65      178.65     20.80 o 
  -3  -1  13      521.34      532.03     29.31 o 
  -2  -1  13       20.84       17.96      7.96 o 
  -1  -1  13       16.66       19.78      9.99 o 
   0  -1  13      186.32      209.74     19.92 o 
   1  -1  13       93.53      104.70     16.09 o 
   2  -1  13      240.62      235.18     26.09 o 
   3  -1  13       52.06       54.04     17.77 o 
   4  -1  13        5.46        6.66      8.14 o 
   5  -1  13        0.44        3.70      9.25 o 
   6  -1  13       28.63       21.47     13.70 o 
   7  -1  13        0.00        2.96     10.36 o 
   8  -1  13       22.17       19.99     13.70 o 
  -8   0  13        8.60       27.02     16.66 o 
  -7   0  13       29.41       65.14     22.21 o 
  -6   0  13        9.11       19.99     12.95 o 
  -5   0  13       47.27       45.38     21.47 o 
  -4   0  13      140.91      152.14     27.76 o 
  -3   0  13      528.33      509.15     28.88 o 
  -2   0  13        3.15        1.56      4.62 o 
  -1   0  13       72.29       84.28     14.52 o 
   0   0  13        6.27        7.36      6.15 o 
   1   0  13      104.87      135.42     17.79 o 
   2   0  13      239.33      277.42     21.20 o 
   3   0  13      174.83      172.91     19.97 o 
   4   0  13        0.09       -8.33      5.55 o 
   5   0  13       89.22       79.21     23.32 o 
   6   0  13        0.58       -4.07      8.14 o 
   7   0  13        1.78        8.14     11.47 o 
   8   0  13        0.08        9.25     10.73 o 
  -9   1  13        5.52        6.29     15.18 o 
  -8   1  13       61.68       70.70     24.80 o 
  -7   1  13       27.94       40.72     18.88 o 
  -6   1  13        1.91      -11.66      7.77 o 
  -5   1  13        0.59        5.02      6.48 o 
  -4   1  13      243.50       98.77    135.66 o 
  -3   1  13       18.45       20.97      8.24 o 
  -2   1  13      254.71      256.65     20.60 o 
  -1   1  13       60.47       65.23     13.02 o 
   0   1  13       14.15       18.08      7.18 o 
   1   1  13      264.84      254.11     20.53 o 
   2   1  13        4.56        9.77      6.67 o 
   3   1  13      296.27      297.15     22.76 o 
   4   1  13        2.53       14.44     11.47 o 
   5   1  13        2.97        1.85      7.03 o 
   6   1  13        0.13       19.25     12.58 o 
   7   1  13        0.04       -4.44      9.25 o 
   8   1  13        1.15       10.73     13.33 o 
  -9   2  13       21.80       14.44     14.44 o 
  -8   2  13       63.98      128.07     29.98 o 
  -7   2  13       54.82       60.70     21.47 o 
  -6   2  13       86.76       73.29     22.58 o 
  -5   2  13        1.95       -3.70      6.66 o 
  -4   2  13      202.18      190.76     19.00 o 
  -3   2  13        0.13        5.11      5.85 o 
  -2   2  13        0.37        3.22      5.36 o 
  -1   2  13     1601.43     1480.99     48.77 o 
   0   2  13      439.44      414.40     26.16 o 
   1   2  13        0.53        7.59      6.02 o 
   2   2  13      181.08      207.66     20.36 o 
   3   2  13       24.24       13.99     12.77 o 
   4   2  13       27.65       43.68     17.40 o 
   5   2  13       31.00       25.54     15.18 o 
   6   2  13       10.87       13.33     11.84 o 
   7   2  13        8.26       15.92     12.58 o 
  -9   3  13        2.70      -13.33      9.62 o 
  -8   3  13       34.90       50.71     21.47 o 
  -7   3  13       46.03       55.52     20.73 o 
  -6   3  13        1.61       17.03     12.58 o 
  -5   3  13        1.59        2.59     10.73 o 
  -4   3  13       25.08       21.51      7.42 o 
  -3   3  13       27.18       39.91     10.84 o 
  -2   3  13      290.13      281.38     21.70 o 
  -1   3  13      118.31      118.36     17.44 o 
   0   3  13        1.04        5.32      5.88 o 
   1   3  13        3.00        6.02      5.87 o 
   2   3  13      174.82      172.08     20.22 o 
   3   3  13       19.93       12.95     11.84 o 
   4   3  13       10.20        9.25     12.21 o 
   5   3  13      178.78      158.42     34.79 o 
   6   3  13        2.57        3.70      9.62 o 
   7   3  13       10.67       35.16     17.40 o 
  -9   4  13       22.60       31.09     15.92 o 
  -8   4  13        2.64        9.99     13.33 o 
  -7   4  13       12.38        4.44     11.84 o 
  -6   4  13       10.86       21.10     14.81 o 
  -5   4  13      419.85      342.75     38.12 o 
  -4   4  13      186.69      208.39     35.53 o 
  -3   4  13      174.08      187.42     21.06 o 
  -2   4  13      138.07      125.69     18.12 o 
  -1   4  13        1.99        5.82      5.88 o 
   0   4  13       54.59       68.48     19.06 o 
   1   4  13      101.53       89.45     15.64 o 
   2   4  13      360.36      361.23     41.09 o 
   3   4  13       34.22       39.60     17.40 o 
   4   4  13        7.05        6.29     11.84 o 
   5   4  13        0.00       -2.96     11.47 o 
   6   4  13        0.38       -3.33      8.88 o 
  -9   5  13        0.70        3.33     12.58 o 
  -8   5  13        3.05       20.36     14.81 o 
  -7   5  13        0.40       -6.66     12.21 o 
  -6   5  13       12.05       16.66     14.44 o 
  -5   5  13      123.69      145.84     32.94 o 
  -4   5  13        5.13       12.21     11.47 o 
  -3   5  13      215.22      170.63     31.83 o 
  -2   5  13        0.89        1.48      5.92 o 
  -1   5  13        8.38        7.98      6.48 o 
   0   5  13       94.35      104.45     17.39 o 
   1   5  13        0.51        2.74      8.70 o 
   2   5  13       31.71       37.01     17.40 o 
   3   5  13       59.06       76.25     24.43 o 
   4   5  13        8.04        4.07     11.47 o 
   5   5  13        2.21       19.99     14.07 o 
   6   5  13       24.47       32.57     18.14 o 
  -8   6  13       13.30       19.99     14.44 o 
  -7   6  13        8.61       10.36     11.47 o 
  -6   6  13       17.46       15.92     13.33 o 
  -5   6  13       17.68       38.12     17.03 o 
  -4   6  13        1.37        5.92      9.99 o 
  -3   6  13      157.96      180.63     34.05 o 
  -2   6  13       32.04       24.90      9.29 o 
  -1   6  13        0.53        2.96      6.79 o 
   0   6  13       10.60       13.05      8.96 o 
   1   6  13       34.48       28.29      9.81 o 
   2   6  13        5.36        5.92     11.10 o 
   3   6  13       19.48       32.57     18.14 o 
   4   6  13       11.78       31.46     16.29 o 
   5   6  13        3.54        7.03     12.95 o 
  -8   7  13        0.03       -4.07     11.47 o 
  -7   7  13        0.02        5.18     11.10 o 
  -6   7  13       19.53       29.98     15.55 o 
  -5   7  13        2.96       -1.11      9.99 o 
  -4   7  13       26.71       32.20     16.66 o 
  -3   7  13       43.02       31.46     16.66 o 
  -2   7  13        0.44        7.03      9.99 o 
  -1   7  13       43.93       42.94     12.56 o 
   0   7  13       21.12       23.82      9.95 o 
   1   7  13        0.36        3.70     10.36 o 
   2   7  13        5.25        8.51     12.58 o 
   3   7  13       16.17       38.86     19.62 o 
   4   7  13       19.25       20.73     14.81 o 
   5   7  13        6.24       27.39     17.40 o 
  -7   8  13        1.35       21.47     15.55 o 
  -6   8  13       43.65       78.84     25.91 o 
  -5   8  13        0.00       -5.18      9.62 o 
  -4   8  13        8.48       12.58     13.33 o 
  -3   8  13       27.92       27.39     15.55 o 
  -2   8  13      186.56      245.77     39.23 o 
  -1   8  13        4.59       10.36     12.58 o 
   0   8  13      119.50      142.91     21.12 o 
   1   8  13       31.47       48.49     19.62 o 
   2   8  13        1.09       20.73     15.55 o 
   3   8  13        0.69       12.21     14.44 o 
   4   8  13       51.37       33.68     18.51 o 
  -7   9  13        3.99       11.47     14.07 o 
  -6   9  13        0.01       -0.37     12.58 o 
  -5   9  13       12.54       19.25     17.77 o 
  -4   9  13        4.88       -5.18      8.51 o 
  -3   9  13       24.21       30.35     15.55 o 
  -2   9  13       12.54       10.73     13.70 o 
  -1   9  13       10.17       14.81     12.95 o 
   0   9  13        4.65        5.84      8.48 o 
   1   9  13       28.34       35.16     19.99 o 
   2   9  13       56.62       62.55     21.84 o 
   3   9  13       19.16       23.32     16.66 o 
  -6  10  13       14.32       31.09     19.99 o 
  -5  10  13       20.30       28.13     17.03 o 
  -4  10  13        0.95        7.77     14.44 o 
  -3  10  13       71.92       79.95     25.91 o 
  -2  10  13        8.75       35.16     18.88 o 
  -1  10  13       17.36       21.84     15.92 o 
   1  10  13        4.37        1.48     11.47 o 
  -4  11  13       22.51       21.84     18.88 o 
  -3  11  13        0.01        4.44     12.21 o 
  -2  11  13       11.26       -1.85     12.21 o 
  -1  11  13        0.38       18.88     15.55 o 
   0 -15  14       18.09       12.75     15.73 o 
   1 -15  14        1.72        3.34     10.07 o 
   2 -15  14        0.13        3.22      8.43 o 
   3 -15  14        0.16       13.16     10.85 o 
   4 -15  14        4.86       27.39     17.40 o 
  -2 -14  14       17.65        5.16     10.43 o 
  -1 -14  14        0.01       -1.02      9.69 o 
   0 -14  14        1.90        7.81      9.52 o 
   1 -14  14        0.25        2.14      9.25 o 
   2 -14  14        3.27       17.75     11.48 o 
   3 -14  14        3.99       -1.11     12.95 o 
   4 -14  14       12.14        4.81     12.95 o 
  -3 -13  14       29.65       28.85     12.38 o 
  -2 -13  14       14.81       19.48     10.39 o 
  -1 -13  14        5.69       11.44      8.69 o 
   0 -13  14       42.89       49.63     13.91 o 
   1 -13  14        0.80       -2.22      9.62 o 
   2 -13  14        0.49        9.62     11.10 o 
   3 -13  14        4.14        2.96     10.73 o 
   4 -13  14       23.65       38.12     15.92 o 
  -4 -12  14        9.56       25.91     17.40 o 
  -3 -12  14      176.14      169.89     37.38 o 
  -2 -12  14        5.44        7.40     12.58 o 
  -1 -12  14        2.67       -9.99      9.25 o 
   0 -12  14        7.33       16.29     12.58 o 
   1 -12  14       11.00        7.03     10.73 o 
   2 -12  14       80.87      112.52     27.76 o 
   3 -12  14        5.89        5.92     10.36 o 
   4 -12  14       11.32       -1.85      9.62 o 
   5 -12  14        1.43        8.14     10.36 o 
  -5 -11  14      298.26      274.64     46.64 o 
  -4 -11  14       21.74       19.25     12.95 o 
  -3 -11  14       12.79       20.73     14.07 o 
  -2 -11  14       25.89       27.02     15.18 o 
  -1 -11  14        7.15       13.33     12.21 o 
   0 -11  14       61.83       64.03     20.36 o 
   1 -11  14        2.36       11.10     10.36 o 
   2 -11  14       95.53      112.15     26.65 o 
   3 -11  14       18.10        4.07      9.62 o 
   4 -11  14        1.35        9.62     11.10 o 
   5 -11  14        0.03        0.74     10.36 o 
   6 -11  14       54.83       71.81     21.47 o 
  -5 -10  14       27.14       21.10     13.70 o 
  -4 -10  14       16.41       25.54     16.66 o 
  -3 -10  14       10.52       11.47     12.58 o 
  -2 -10  14        7.44        4.44      9.99 o 
  -1 -10  14       23.98       21.84     13.33 o 
   0 -10  14        0.20       -1.11      7.40 o 
   1 -10  14       52.63       56.26     19.99 o 
   2 -10  14       30.10       29.61     14.44 o 
   3 -10  14       93.38      102.90     24.43 o 
   4 -10  14       12.94       15.18     12.21 o 
   5 -10  14       11.02       17.03     11.10 o 
   6 -10  14       67.59       29.61     14.44 o 
  -6  -9  14       31.04       26.28     16.66 o 
  -5  -9  14        2.34        4.07     11.47 o 
  -4  -9  14        0.39       10.36     11.84 o 
  -3  -9  14      189.09      221.71     38.49 o 
  -2  -9  14      643.47      608.51     52.19 o 
  -1  -9  14      216.30      203.21     35.90 o 
   0  -9  14      208.38      152.50     29.98 o 
   1  -9  14       64.51       74.40     21.84 o 
   2  -9  14      411.56      350.52     37.75 o 
   3  -9  14      376.09      379.39     38.86 o 
   4  -9  14      430.21      329.05     36.64 o 
   5  -9  14       55.39       57.74     19.99 o 
   6  -9  14        1.37       17.40     12.58 o 
   7  -9  14       23.25       22.58     14.44 o 
  -7  -8  14       14.14       14.07     14.44 o 
  -6  -8  14        3.64      -12.58      9.62 o 
  -5  -8  14       70.68      131.03     32.94 o 
  -4  -8  14      142.83      198.77     37.01 o 
  -3  -8  14       11.90        7.77     12.58 o 
  -2  -8  14      118.67      107.34     26.65 o 
  -1  -8  14        6.16        6.66     10.36 o 
   0  -8  14      190.32      158.79     30.35 o 
   1  -8  14      183.24      247.99     36.64 o 
   2  -8  14       97.83      135.84     27.76 o 
   3  -8  14      422.33      330.91     36.64 o 
   4  -8  14       58.71       62.18     20.36 o 
   5  -8  14       74.03       84.02     22.95 o 
   6  -8  14        4.24        2.59      9.62 o 
   7  -8  14       24.47       41.46     15.92 o 
  -7  -7  14       42.44       54.04     21.47 o 
  -6  -7  14       11.27        3.33     12.95 o 
  -5  -7  14       73.00       79.58     24.43 o 
  -4  -7  14        0.03       -3.70      9.62 o 
  -3  -7  14        1.95        2.96      9.62 o 
  -2  -7  14        3.20        9.99      9.99 o 
  -1  -7  14        1.36       -0.74      9.25 o 
   0  -7  14        0.60       -1.11      6.66 o 
   1  -7  14      170.84      128.81     27.02 o 
   2  -7  14      260.99      223.93     34.42 o 
   3  -7  14       63.32       51.82     17.77 o 
   4  -7  14       56.11       52.19     18.14 o 
   5  -7  14      118.42      113.63     26.65 o 
   6  -7  14        5.63       13.70     12.58 o 
   7  -7  14        5.25        0.74     11.47 o 
   8  -7  14        5.20        8.88     10.73 o 
  -7  -6  14        5.02       15.92     14.81 o 
  -6  -6  14       10.44        8.51     11.47 o 
  -5  -6  14       12.82       16.29     14.81 o 
  -4  -6  14        0.38       -2.96      9.99 o 
  -3  -6  14      336.01      400.12     40.35 o 
  -2  -6  14       60.80      117.33     27.76 o 
  -1  -6  14      271.10      269.46     32.57 o 
   0  -6  14      184.67      175.82     31.46 o 
   1  -6  14      712.59      698.45     50.71 o 
   2  -6  14        0.00       -1.11      7.40 o 
   3  -6  14        8.23        9.62     10.36 o 
   4  -6  14       54.96       78.84     21.10 o 
   5  -6  14        2.10        7.03      8.88 o 
   6  -6  14       44.03       39.98     18.88 o 
   7  -6  14       51.59       42.57     16.66 o 
   8  -6  14        0.20        4.07     12.21 o 
  -8  -5  14        3.69        3.33     11.47 o 
  -7  -5  14       21.04       19.62     16.29 o 
  -6  -5  14      113.77      120.30     29.24 o 
  -5  -5  14       68.79       64.40     21.47 o 
  -4  -5  14        1.31        3.70      9.25 o 
  -3  -5  14      640.76      625.54     49.23 o 
  -2  -5  14       36.12       54.04     18.14 o 
  -1  -5  14      161.56      172.12     30.35 o 
   0  -5  14      180.23      203.95     32.57 o 
   1  -5  14      309.67      297.22     33.68 o 
   2  -5  14      744.49      676.99     50.34 o 
   3  -5  14      275.07      240.96     35.53 o 
   4  -5  14      137.39      145.84     29.24 o 
   5  -5  14      117.08      109.19     26.28 o 
   6  -5  14       50.40       44.79     17.40 o 
   7  -5  14        0.00        4.81      9.62 o 
   8  -5  14       37.11       14.81     15.18 o 
  -7  -4  14        0.89        9.74      9.07 o 
  -6  -4  14        0.05        5.62      8.00 o 
  -5  -4  14        2.82       11.82      8.70 o 
  -4  -4  14        1.08        5.98      8.10 o 
  -3  -4  14      236.71      247.72     25.52 o 
  -2  -4  14       29.33       31.10     10.60 o 
  -1  -4  14       86.71       91.07     15.79 o 
   0  -4  14      197.21      246.51     30.35 o 
   1  -4  14      122.85      104.38     23.32 o 
   2  -4  14      238.30      210.98     32.94 o 
   3  -4  14      205.68      165.82     29.98 o 
   4  -4  14      135.04      161.75     31.09 o 
   5  -4  14        5.74        2.59      8.51 o 
   6  -4  14      109.08      103.27     25.91 o 
   7  -4  14       20.44       24.80     14.44 o 
   8  -4  14       76.61       76.25     24.06 o 
  -7  -3  14       22.23       26.41     12.01 o 
  -6  -3  14       36.46       39.83     12.38 o 
  -5  -3  14        0.77       13.26     10.55 o 
  -4  -3  14       10.27       21.28     10.01 o 
  -3  -3  14        6.33       15.95      7.95 o 
  -2  -3  14      184.39      183.36     21.87 o 
  -1  -3  14       17.15        9.79      7.19 o 
   0  -3  14       89.75       96.22     16.02 o 
   1  -3  14       15.13        1.48      8.51 o 
   2  -3  14      298.66      275.38     32.20 o 
   3  -3  14       33.07       35.16     14.07 o 
   4  -3  14       32.75       28.87     13.33 o 
   5  -3  14       10.00       -9.99      6.66 o 
   6  -3  14        2.19        7.77      9.62 o 
   7  -3  14       12.92        5.92     11.10 o 
   8  -3  14       44.75       49.60     22.95 o 
  -8  -2  14        7.61       11.10     14.44 o 
  -7  -2  14        0.27       -0.74     12.95 o 
  -6  -2  14        0.41        3.99      8.09 o 
  -5  -2  14       49.78       58.63     14.07 o 
  -4  -2  14       17.87       18.26      8.63 o 
  -3  -2  14      734.85      737.33     36.37 o 
  -2  -2  14      106.69      136.99     19.35 o 
  -1  -2  14      255.27      257.47     23.24 o 
   0  -2  14       18.31       28.13      9.12 o 
   1  -2  14      284.30      289.95     22.85 o 
   2  -2  14       27.99       19.62     11.47 o 
   3  -2  14      409.49      389.76     38.86 o 
   4  -2  14       12.50       14.44      9.62 o 
   5  -2  14      263.63      251.70     38.86 o 
   6  -2  14        0.03       -4.07      9.99 o 
   7  -2  14        0.21       -8.14     11.84 o 
   8  -2  14        4.86       23.69     14.81 o 
  -8  -1  14        2.14        9.25     14.44 o 
  -7  -1  14        8.61       17.77     16.29 o 
  -6  -1  14       64.80       37.93     48.67 o 
  -5  -1  14      126.02      150.38     20.54 o 
  -4  -1  14      164.08      171.77     21.53 o 
  -3  -1  14      286.52      269.79     23.50 o 
  -2  -1  14      131.79      146.06     19.62 o 
  -1  -1  14      417.51      440.30     28.00 o 
   0  -1  14     1061.36      982.21     41.09 o 
   1  -1  14      304.68      309.99     35.35 o 
   2  -1  14      263.40      272.42     22.21 o 
   3  -1  14       10.15        4.44      7.77 o 
   4  -1  14       61.98       72.55     22.58 o 
   5  -1  14        1.44        8.88     10.73 o 
   6  -1  14        6.25        0.00      8.51 o 
   7  -1  14        2.57       12.95     12.58 o 
   8  -1  14        8.78       38.12     18.51 o 
  -8   0  14       14.05       53.67     20.73 o 
  -7   0  14       28.83       49.60     21.10 o 
  -6   0  14       42.10       43.31     18.51 o 
  -5   0  14       71.75       27.41     46.27 o 
  -4   0  14       30.66       45.27     12.07 o 
  -3   0  14       19.08       21.49      8.59 o 
  -2   0  14       34.90       48.53     11.48 o 
  -1   0  14     1053.59     1036.09     42.24 o 
   0   0  14      349.73      342.24     24.59 o 
   1   0  14       85.48      123.54     18.19 o 
   2   0  14       64.01       62.99     13.74 o 
   3   0  14      205.90      238.04     22.13 o 
   4   0  14       11.33       21.10     11.84 o 
   5   0  14       10.64        1.11      8.88 o 
   6   0  14        8.22        3.70     10.73 o 
   7   0  14        0.06        8.14     11.47 o 
  -9   1  14       17.23       27.02     17.40 o 
  -8   1  14       41.42       64.03     24.43 o 
  -7   1  14       30.96       48.49     20.73 o 
  -6   1  14       30.43       59.22     21.47 o 
  -5   1  14        4.63        3.70     11.10 o 
  -4   1  14       28.17       21.56     19.62 o 
  -3   1  14       37.34       45.98     11.90 o 
  -2   1  14      229.40      249.46     21.39 o 
  -1   1  14      324.22      313.34     23.68 o 
   0   1  14       68.22       68.51     13.69 o 
   1   1  14      103.55      106.65     16.61 o 
   2   1  14        3.96       10.63      7.27 o 
   3   1  14       15.30       20.96      8.50 o 
   4   1  14       53.05       72.55     22.58 o 
   5   1  14       12.81        8.14     11.10 o 
   6   1  14        1.91       -1.85     10.36 o 
   7   1  14        0.00        5.92     12.58 o 
  -9   2  14        1.50       10.36     14.44 o 
  -8   2  14        6.78       25.17     16.29 o 
  -7   2  14        8.81       19.62     14.44 o 
  -6   2  14       31.58       24.80     15.55 o 
  -5   2  14       16.45       13.33     13.33 o 
  -4   2  14        5.21        5.75      8.14 o 
  -3   2  14       68.34       76.58     14.51 o 
  -2   2  14        4.00       14.32      6.90 o 
  -1   2  14        0.72        7.64      6.11 o 
   0   2  14       43.50       40.13     11.07 o 
   1   2  14        0.84        4.07      5.85 o 
   2   2  14       29.14       27.96      9.94 o 
   3   2  14       33.64       33.31     14.81 o 
   4   2  14        8.81        9.62     14.81 o 
   5   2  14      196.17      255.77     42.94 o 
   6   2  14        2.72        9.25     11.47 o 
   7   2  14        4.35       -0.37     10.73 o 
  -8   3  14       63.39       63.29     21.84 o 
  -7   3  14        1.69        5.92     10.73 o 
  -6   3  14       20.98       37.01     18.88 o 
  -5   3  14       14.00       11.84     12.95 o 
  -4   3  14       10.62       11.10      9.62 o 
  -3   3  14      111.76       31.07     47.75 o 
  -2   3  14      404.21      452.84     28.55 o 
  -1   3  14        6.95       18.73      9.25 o 
   0   3  14      320.23      316.80     24.07 o 
   1   3  14       63.85       71.65     14.86 o 
   2   3  14       49.73       58.98     13.74 o 
   3   3  14        2.15       -8.51      8.14 o 
   4   3  14       30.62       51.82     20.36 o 
   5   3  14        0.65        8.51     11.10 o 
   6   3  14       19.19       32.57     19.62 o 
  -8   4  14        2.64        6.66     12.58 o 
  -7   4  14        0.19        4.07     12.58 o 
  -6   4  14      212.61      218.01     39.23 o 
  -5   4  14       15.13       22.58     15.92 o 
  -4   4  14      239.58      233.19     38.12 o 
  -3   4  14      241.93      206.18     40.53 o 
  -2   4  14       20.05       22.43      8.63 o 
  -1   4  14        0.85        9.15      6.67 o 
   0   4  14      467.26      402.58     27.83 o 
   1   4  14       93.54      102.01     16.84 o 
   2   4  14       51.63       55.52     20.36 o 
   3   4  14        3.04       13.33     14.44 o 
   4   4  14       16.59       41.09     20.36 o 
   5   4  14        0.71       -7.03      8.88 o 
   6   4  14        7.17       24.80     15.18 o 
  -8   5  14        0.96       -4.44     11.10 o 
  -7   5  14       49.05       41.46     18.14 o 
  -6   5  14        3.80       13.33     12.95 o 
  -5   5  14       35.77       44.05     21.10 o 
  -4   5  14        0.67       -8.51      8.51 o 
  -3   5  14      464.48      463.42     45.53 o 
  -2   5  14       56.29       19.82     29.24 o 
  -1   5  14       73.52       98.63     17.23 o 
   0   5  14      430.05      403.32     30.54 o 
   1   5  14        2.01        1.27      7.05 o 
   2   5  14        5.90       -8.14      7.40 o 
   3   5  14        0.01       21.84     15.92 o 
   4   5  14        0.76        1.48     12.21 o 
   5   5  14        0.61        2.59     11.47 o 
  -8   6  14        2.81       18.51     15.55 o 
  -7   6  14        0.12       -0.74     13.33 o 
  -6   6  14       51.81       56.63     21.47 o 
  -5   6  14        2.35        0.00     12.21 o 
  -4   6  14      174.36      172.12     34.79 o 
  -3   6  14       96.44       89.94     26.65 o 
  -2   6  14      263.90      296.85     41.83 o 
  -1   6  14      198.12      202.20     24.20 o 
   0   6  14       27.32       44.47     12.53 o 
   1   6  14       91.53      121.37     20.91 o 
   2   6  14       11.21       21.10     15.55 o 
   3   6  14        6.39       -7.77     11.10 o 
   4   6  14        2.51       18.88     15.18 o 
   5   6  14        9.68       23.69     17.03 o 
  -7   7  14        0.64        7.77     12.58 o 
  -6   7  14       15.46       17.77     14.07 o 
  -5   7  14       30.74       54.41     21.84 o 
  -4   7  14       49.54       42.94     19.62 o 
  -3   7  14       39.26       23.69     14.81 o 
  -2   7  14       90.31       83.28     24.43 o 
  -1   7  14       14.67       16.50     14.44 o 
   0   7  14      205.47      253.01     26.96 o 
   1   7  14       13.26       19.25     14.81 o 
   2   7  14        7.73       39.60     18.88 o 
   3   7  14        1.16        7.77     14.07 o 
   4   7  14        2.23        2.96     12.58 o 
  -7   8  14       21.11       14.44     14.44 o 
  -6   8  14       15.49       17.03     17.40 o 
  -5   8  14        3.64       10.36     15.18 o 
  -4   8  14       17.38       32.20     18.14 o 
  -3   8  14       14.29       21.10     15.55 o 
  -2   8  14        9.08       16.29     12.58 o 
  -1   8  14        9.33        8.88     13.70 o 
   0   8  14        2.27       -3.95      7.80 o 
   1   8  14        8.87       20.36     15.18 o 
   2   8  14       50.71       78.47     24.80 o 
   3   8  14       19.95       40.35     22.21 o 
  -6   9  14        0.70       15.92     16.66 o 
  -5   9  14       11.72        3.33     13.33 o 
  -4   9  14       18.81       35.16     21.10 o 
  -3   9  14        4.36        8.88     13.33 o 
  -2   9  14       10.55       26.28     18.88 o 
  -1   9  14       73.40       91.42     26.65 o 
   1   9  14        7.29       -2.22     12.58 o 
  -4  10  14        2.85        4.44     13.33 o 
  -3  10  14       29.45       48.86     22.95 o 
  -2  10  14        4.67       11.10     16.29 o 
  -1  10  14       13.72       26.28     18.14 o 
  -1 -14  15        0.15       28.87     18.51 o 
   0 -14  15        0.18       -7.77     12.21 o 
   1 -14  15        3.80        2.59     12.21 o 
   2 -14  15        4.87       -1.11     12.95 o 
   3 -14  15        3.54        4.44     12.21 o 
   4 -14  15        0.06       -1.11     12.95 o 
  -2 -13  15       22.68       24.80     17.77 o 
  -1 -13  15       11.51       31.46     19.25 o 
   0 -13  15        2.65       11.10     12.95 o 
   1 -13  15       51.66       82.91     24.80 o 
   2 -13  15       71.55      100.68     27.02 o 
   3 -13  15       12.19        7.03     13.33 o 
   4 -13  15        0.12       -4.07     10.36 o 
   5 -13  15        5.04       22.58     16.29 o 
  -3 -12  15       18.68       36.64     20.36 o 
  -2 -12  15       17.30        0.37     11.10 o 
  -1 -12  15       60.61       85.87     25.54 o 
   0 -12  15       20.54        2.96     13.70 o 
   1 -12  15        0.79        8.51     12.95 o 
   2 -12  15        1.90        1.11      9.62 o 
   3 -12  15       33.03       29.98     15.18 o 
   4 -12  15       47.10       48.12     16.66 o 
   5 -12  15       50.39       73.29     22.95 o 
  -4 -11  15        0.03       -4.81     10.36 o 
  -3 -11  15       14.48       -4.07     11.47 o 
  -2 -11  15        2.05        4.07     10.36 o 
  -1 -11  15       37.57       45.90     19.62 o 
   0 -11  15        4.97        7.77     11.10 o 
   1 -11  15       43.96       38.49     17.40 o 
   2 -11  15        0.22       -1.48      7.77 o 
   3 -11  15       43.47       32.94     13.70 o 
   4 -11  15       13.29        9.62     11.84 o 
   5 -11  15       21.98       23.32     14.44 o 
   6 -11  15        8.06        7.03     11.47 o 
  -5 -10  15       11.85       20.36     13.70 o 
  -4 -10  15        0.03       -7.77      9.99 o 
  -3 -10  15        0.09        6.29     10.36 o 
  -2 -10  15       10.41        7.40     12.58 o 
  -1 -10  15       23.95       12.95     11.47 o 
   0 -10  15       36.64       32.20     15.92 o 
   1 -10  15       15.68        7.77     11.10 o 
   2 -10  15       27.33       22.58     14.07 o 
   3 -10  15        9.76       -7.77      7.03 o 
   4 -10  15       42.89       39.98     17.40 o 
   5 -10  15        2.26       23.69     13.33 o 
   6 -10  15        1.90        4.07     11.84 o 
  -5  -9  15        1.55        0.74      9.62 o 
  -4  -9  15       32.44       20.73     16.66 o 
  -3  -9  15       34.54       64.40     22.95 o 
  -2  -9  15       19.08       29.98     16.29 o 
  -1  -9  15       94.60       79.21     23.69 o 
   0  -9  15        0.13        2.22      9.25 o 
   1  -9  15       11.12        8.51     10.73 o 
   2  -9  15       65.65       61.44     19.25 o 
   3  -9  15       31.49       29.98     15.18 o 
   4  -9  15       12.92       29.61     15.55 o 
   5  -9  15        5.72        2.59      9.99 o 
   6  -9  15      110.29      138.43     31.09 o 
   7  -9  15       19.86       20.73     14.07 o 
  -6  -8  15        2.16        9.25      9.62 o 
  -5  -8  15       11.22       17.03     12.95 o 
  -4  -8  15       15.44       20.73     13.70 o 
  -3  -8  15      133.23      153.24     32.20 o 
  -2  -8  15       97.11       95.50     26.28 o 
  -1  -8  15      386.90      320.54     38.12 o 
   0  -8  15      148.63      149.91     31.09 o 
   1  -8  15      318.73      286.86     40.35 o 
   2  -8  15      317.77      271.68     39.60 o 
   3  -8  15       17.49       17.77     10.73 o 
   4  -8  15       56.56       48.49     18.51 o 
   5  -8  15      142.22      158.79     31.83 o 
   6  -8  15       48.76       75.51     23.32 o 
   7  -8  15        8.73       18.14     14.81 o 
  -6  -7  15        5.09       18.88     16.66 o 
  -5  -7  15       32.41       31.46     17.77 o 
  -4  -7  15        0.36       -2.22      9.25 o 
  -3  -7  15        0.52       10.73     11.84 o 
  -2  -7  15        2.84        5.18      9.62 o 
  -1  -7  15        0.02        1.48      9.99 o 
   0  -7  15        0.01        5.92      8.51 o 
   1  -7  15       55.71       62.92     21.47 o 
   2  -7  15       84.02      103.64     25.17 o 
   3  -7  15       30.06       53.67     19.99 o 
   4  -7  15        0.29        0.37      8.14 o 
   5  -7  15      123.18      108.82     26.28 o 
   6  -7  15       10.05       18.51     12.95 o 
   7  -7  15       97.96       99.94     27.39 o 
   8  -7  15        0.00        9.99     12.21 o 
  -7  -6  15       69.17       65.88     23.69 o 
  -6  -6  15        0.70        3.70     11.47 o 
  -5  -6  15        0.50        2.22     11.47 o 
  -4  -6  15       49.38       60.33     21.84 o 
  -3  -6  15      189.21      186.18     34.79 o 
  -2  -6  15      930.98     1023.81     65.14 o 
  -1  -6  15      506.87      497.10     45.16 o 
   0  -6  15       97.94      122.52     28.13 o 
   1  -6  15      293.21      285.01     34.05 o 
   2  -6  15      855.87      789.88     56.63 o 
   3  -6  15        2.22       -7.40      6.29 o 
   4  -6  15       31.97       19.25     11.84 o 
   5  -6  15       24.81       14.07     11.84 o 
   6  -6  15        0.01       -3.33      9.25 o 
   7  -6  15        9.31       17.40     14.07 o 
   8  -6  15        0.60       23.69     15.55 o 
  -7  -5  15        0.01       -8.88     11.84 o 
  -6  -5  15        0.76       -0.37     11.10 o 
  -5  -5  15       38.96       54.78     21.47 o 
  -4  -5  15       49.49       36.27     18.14 o 
  -3  -5  15      288.48      308.33     36.27 o 
  -2  -5  15      229.14      233.93     36.64 o 
  -1  -5  15       36.21       32.57     15.55 o 
   0  -5  15     1604.47     1573.84     78.84 o 
   1  -5  15      244.40      223.93     35.90 o 
   2  -5  15      127.02      135.10     28.87 o 
   3  -5  15        6.65        1.85      9.25 o 
   4  -5  15       66.09       73.29     21.84 o 
   5  -5  15       54.47       38.86     15.92 o 
   6  -5  15        1.49       -2.96     10.36 o 
   7  -5  15        3.20       19.99     14.44 o 
   8  -5  15       27.93       24.06     15.92 o 
  -7  -4  15        6.52       23.53     11.10 o 
  -6  -4  15      106.54      126.94     21.16 o 
  -5  -4  15       13.26       22.95      9.95 o 
  -4  -4  15      513.65      547.49     33.89 o 
  -3  -4  15      377.36      367.88     28.06 o 
  -2  -4  15      538.17      557.96     47.56 o 
  -1  -4  15      275.99      253.56     26.04 o 
   0  -4  15      767.76      679.58     51.45 o 
   1  -4  15      501.83      511.90     45.16 o 
   2  -4  15      103.29      100.68     25.17 o 
   3  -4  15      349.83      322.39     36.64 o 
   4  -4  15       31.74       34.42     17.03 o 
   5  -4  15       25.10       32.94     14.81 o 
   6  -4  15        3.62        4.07     10.36 o 
   7  -4  15       27.13       44.42     19.25 o 
   8  -4  15        5.55        8.88     14.44 o 
  -8  -3  15        7.16       10.36     15.18 o 
  -7  -3  15      121.09      166.93     36.64 o 
  -6  -3  15       14.85       16.73      9.62 o 
  -5  -3  15        0.02       -1.11     12.95 o 
  -4  -3  15        1.54        5.73      7.46 o 
  -3  -3  15      145.59      175.73     23.11 o 
  -2  -3  15      374.53      367.31     27.19 o 
  -1  -3  15      617.17      605.83     34.42 o 
   0  -3  15      292.21      274.68     25.17 o 
   1  -3  15      776.75      688.83     52.19 o 
   2  -3  15        5.54        3.70      9.62 o 
   3  -3  15       33.34       58.85     20.36 o 
   4  -3  15      233.76      227.27     37.75 o 
   5  -3  15       60.59       54.41     19.99 o 
   6  -3  15       84.16       54.04     19.25 o 
   7  -3  15        8.29       16.66     12.58 o 
   8  -3  15        0.23        5.55     13.70 o 
  -8  -2  15        3.38        0.74     16.66 o 
  -7  -2  15        1.39       24.43     16.66 o 
  -6  -2  15       59.38       62.92     19.06 o 
  -5  -2  15       22.51       16.86     10.05 o 
  -4  -2  15       19.73       39.38     11.64 o 
  -3  -2  15       36.39       42.93     12.29 o 
  -2  -2  15      197.92      222.15     24.68 o 
  -1  -2  15      225.59      228.41     24.98 o 
   0  -2  15      756.51      665.63     54.78 o 
   1  -2  15       80.39       77.00     15.30 o 
   2  -2  15      247.69      240.96     36.64 o 
   3  -2  15       34.68       36.64     15.55 o 
   4  -2  15      334.39      321.65     38.12 o 
   5  -2  15      152.73      143.98     31.46 o 
   6  -2  15        3.20        7.03     13.33 o 
   7  -2  15        2.22       -1.11      9.25 o 
  -8  -1  15        1.11        2.59     12.95 o 
  -7  -1  15        4.58       24.06     14.81 o 
  -6  -1  15       67.10       74.40     25.91 o 
  -5  -1  15       17.85       17.78      9.03 o 
  -4  -1  15      285.92      310.24     25.11 o 
  -3  -1  15       28.20       38.94     11.44 o 
  -2  -1  15      492.47      554.64     42.75 o 
  -1  -1  15     1687.06     1539.47     76.25 o 
   0  -1  15       32.32       49.10     13.23 o 
   1  -1  15        3.24        7.20     10.55 o 
   2  -1  15       37.38       36.87     11.10 o 
   3  -1  15      636.47      577.05     49.97 o 
   4  -1  15       51.90       54.41     19.62 o 
   5  -1  15       57.48       89.20     25.17 o 
   6  -1  15        6.78       -9.25      9.62 o 
   7  -1  15        0.27        9.99     12.58 o 
  -8   0  15       26.06       25.17     16.66 o 
  -7   0  15       35.75       45.53     20.36 o 
  -6   0  15       77.02      114.74     28.87 o 
  -5   0  15        0.00        0.58      5.78 o 
  -4   0  15      109.86      158.37     23.32 o 
  -3   0  15       41.43       38.51     11.77 o 
  -2   0  15      443.37      396.05     27.87 o 
  -1   0  15       33.09       21.18      9.06 o 
   0   0  15      139.03      151.46     21.06 o 
   1   0  15      165.27      177.15     35.53 o 
   2   0  15        5.92       12.21      7.43 o 
   3   0  15       11.79       10.74      7.37 o 
   4   0  15       17.55       26.28     14.81 o 
   5   0  15        0.01       11.47     12.21 o 
   6   0  15       22.75       13.70     12.95 o 
   7   0  15        2.02        5.92     12.58 o 
  -8   1  15       11.12        1.85     12.95 o 
  -7   1  15       66.60       55.15     22.58 o 
  -6   1  15        8.02        4.81     14.07 o 
  -5   1  15        1.43       22.95     14.44 o 
  -4   1  15       93.34      105.52     24.24 o 
  -3   1  15       53.29       51.18     13.07 o 
  -2   1  15       73.71       76.97     15.18 o 
  -1   1  15       73.41       83.82     16.34 o 
   0   1  15      110.17      106.57     18.08 o 
   1   1  15       66.90       86.98     16.99 o 
   2   1  15        1.83       11.53      8.17 o 
   3   1  15       39.30       47.01     18.88 o 
   4   1  15       32.57       21.47     15.55 o 
   5   1  15       28.77       28.50     15.55 o 
   6   1  15        4.78       -1.48     10.36 o 
  -8   2  15       34.10       38.49     18.14 o 
  -7   2  15        3.38       -2.96     10.73 o 
  -6   2  15        0.12        2.22      9.99 o 
  -5   2  15        3.17       -1.11      9.99 o 
  -4   2  15      136.72      118.89     31.28 o 
  -3   2  15        0.07        2.86      6.30 o 
  -2   2  15       71.56       59.52     13.96 o 
  -1   2  15       14.84       23.27     11.29 o 
   0   2  15      396.88      418.12     32.76 o 
   1   2  15       81.40       89.95     16.88 o
[truncated: 42,702 more chars]
